# Supplementary material for: Integrated Metabolomic and Transcriptomic Analysis Reveals Host Response Mechanisms to Porcine Epidemic Diarrhea Virus Infection in Pigs
Source: Vet Sci. 2026 Mar 25;13(4):313. doi: 10.3390/vetsci13040313 (PMC13120392; doi:10.3390/vetsci13040313)
Supplement: Supplementary file 1 [file vetsci-13-00313-s001.zip › supplementary tables.xlsx]

## Sheet: Table S1
Table S1 Differentially expressed genes between PEDV infection and MOCK groups in LW pigs
Gene name	log2FoldChange	FDR	Change
DPEP1	-3.1919	0.000382833	down
TMEM62	1.56443	0.00783177	up
COTL1	1.56949	0.000255335	up
HSD17B2	-4.02345	0.00169332	down
CMIP	-2.00099	1.89e-09	down
MAF	-3.01213	0.000525614	down
LOC100739735	-6.42644	4.06e-07	down
LDHD	-2.86102	0.000953046	down
MLKL	1.80919	0.00919377	up
WWP2	-1.54248	0.0031108	down
MT1D	-3.11063	0.00842191	down
NLRC5	4.09177	0.00341287	up
COQ9	-1.51491	0.000280305	down
DOK4	-1.83702	0.000219667	down
CES3	-2.41505	5.21e-07	down
ELMO3	-2.05656	1.19e-06	down
TMEM208	1.17215	0.00777086	up
ATP6V0D1	-1.61084	1.81e-05	down
NFATC3	-2.69978	6.41e-05	down
ZNF423	-1.88127	0.00404175	down
PHKB	-1.40055	0.00396228	down
PPP1R14D	-1.34179	0.00813076	down
SLC7A9	-3.18188	0.00172878	down
PEPD	-3.14264	6.57e-15	down
ECH1	-2.45067	8.64e-05	down
FBL	1.2061	0.00745612	up
NUMBL	-1.59699	0.00314391	down
ERICH4	-5.2258	1.12e-12	down
GSK3A	-1.41354	0.00854166	down
ARHGEF1	1.01729	0.00345985	up
LOC102158679	9.02533	1.84e-08	up
PLAUR	3.87888	0.00672724	up
CBLC	-2.49754	2.58e-09	down
LRRC28	-1.62475	0.00889714	down
UBE2S	1.92214	0.00115766	up
EPN1	-1.65004	0.000621562	down
HES4	3.23429	0.00198049	up
ISG15	4.03317	0.00172985	up
ESPN	-3.08858	0.000398321	down
AGMAT	-2.88434	0.0034695	down
FAM131C	-4.54993	2.38e-26	down
EPHA2	2.30812	0.00203933	up
AKR7A2	-3.35546	2.95e-12	down
PINK1	-1.24463	0.000255335	down
EPHB2	2.75148	0.000137258	up
HTR1D	-5.11341	3.66e-17	down
TCEA3	-2.53569	0.00516802	down
E2F2	2.17972	0.00730793	up
PAFAH2	-1.57795	4.74e-05	down
SFN	5.7764	7.44e-08	up
IFI6	4.00148	7.88e-08	up
FABP3	2.51642	7.99e-05	up
PHC2	1.03324	0.00373238	up
GJB3	5.87639	0.000501214	up
TSHZ1	-1.8784	0.0081342	down
CNDP2	-1.78769	0.00210557	down
PPIE	1.12272	0.0027382	up
CYB5A	-3.62441	4.97e-09	down
PPT1	1.47858	0.00162951	up
CHMP1B	-1.52899	0.00436486	down
EPB41L3	-2.78906	1.19e-05	down
OSBPL1A	-1.5502	0.000358435	down
MEP1B	-3.98124	9.87e-07	down
PDZK1IP1	7.54979	0.000261704	up
ACADM	-1.40856	0.00237958	down
CTH	-1.94521	4.85e-05	down
SRSF11	1.10383	0.00714106	up
GNG12	-1.01284	0.00287617	down
PGM1	-2.99973	6.89e-10	down
CYP2J34	-3.1013	7.62e-05	down
JUN	-1.54681	0.00266691	down
TACSTD2	5.27875	0.00608143	up
DAB1	-3.9719	6.06e-18	down
C6H1orf168	-1.41097	0.00964227	down
LRP8	4.40973	0.00202355	up
SCP2	-3.58149	1.78e-08	down
CMPK1	-1.68405	1.24e-05	down
PDZK1IP1	-2.39409	0.00267089	down
TESK2	-2.35811	0.000606979	down
HECTD3	-1.40437	0.00393448	down
SLC2A1	1.78915	5.59e-06	up
PSMG4	1.54672	0.000520568	up
GMPR	1.99586	4.48e-06	up
TDP2	-1.39654	0.00489819	down
TRIM31	-1.61897	0.00200922	down
SLA-5	4.14205	0.000259077	up
RPP21	1.82293	1.99e-05	up
SLA-7	2.34287	0.00194232	up
APOM	-5.67593	9.82e-05	down
C2	1.37073	0.000659849	up
TAP2	2.62281	0.000711855	up
TAP1	2.93021	0.00465513	up
COL11A2	-3.98535	4.26e-05	down
SLC39A7	1.64449	0.00552972	up
HSD17B8	-1.88139	0.00780922	down
TAPBP	1.34172	0.00152702	up
DAXX	1.76186	0.000602332	up
BRPF3	-1.41351	0.00175609	down
ETV7	3.7111	0.000274812	up
KLC4	-1.62791	0.00590087	down
POLR1C	1.33514	0.00192196	up
CLIC5	-1.93963	3.16e-05	down
ENPP4	1.34914	0.00745612	up
SLC25A27	-1.57072	0.0020277	down
MCM3	1.91694	0.00348139	up
GSTA1	-4.23751	1.23e-11	down
HYKK	-2.13355	5.02e-05	down
ZFAND6	-1.51628	0.000239502	down
FAH	-1.72357	5.57e-05	down
MESDC2	1.8386	0.00209838	up
HOMER2	-4.04773	1.22e-17	down
SLC28A1	-5.12145	0.00726489	down
IQGAP1	1.3185	0.000189487	up
SEMA4B	1.52528	0.00636494	up
ETFA	-2.21478	5.07e-05	down
GRAMD2A	7.26822	0.000826604	up
SEC23A	-1.72109	7.69e-07	down
SRP54	-1.70935	0.00704093	down
CIDEB	-2.51333	0.00266691	down
DHRS1	-2.00838	0.0076512	down
REC8	2.56957	1.87e-06	up
SLC7A8	-3.05032	3.01e-11	down
SLC7A7	-3.86431	1.77e-20	down
PNP	1.59281	1.58e-08	up
PARP2	-3.36155	4.05e-05	down
GPX2	4.69951	4.65e-12	up
ALDH6A1	-2.19485	0.000934691	down
ISCA2	-1.54492	0.0024888	down
DLST	-1.83263	0.000159295	down
ANGEL1	7.09399	0.0012451	up
SLC24A4	-2.98164	0.00712445	down
GSKIP	-1.4534	0.000950087	down
TMEM129	1.65355	0.0063853	up
PPP2R2C	-2.23671	0.00192196	down
LOC100525472	-2.88255	0.00396228	down
LOC100737183	-4.08493	1.52e-07	down
PGM2	1.54025	1.71e-05	up
UGDH	-2.06231	0.00777086	down
PPID	1.55348	0.00345985	up
CEP135	1.89111	0.00745612	up
LOC100623504	-7.26612	2.56e-06	down
LOC100515741	-5.90914	0.000255507	down
UGT2B31	-4.18742	0.0025033	down
LOC100515394	7.67341	5.57e-05	up
LOC100624788	-1.95556	0.00532676	down
LOC100624541	-3.31072	6.36e-05	down
AMBN	7.89061	4.83e-06	up
SLC4A4	-1.1975	0.00624772	down
EREG	2.6615	0.00174682	up
AREG	4.34424	0.00010157	up
IYD	-2.80704	0.00221962	down
2025-09-11	1.53099	0.000668621	up
ARFIP1	-1.11571	0.00507914	down
SH3D19	-1.79764	7.05e-07	down
SLC7A11	5.01099	6.7e-05	up
FABP2	-6.6993	6.53e-32	down
ELOVL6	2.25495	0.00777191	up
HADH	-1.7977	0.00193814	down
GIMD1	-6.05612	2.77e-05	down
BDH2	-2.92891	6.54e-08	down
ADH1C	-6.26943	7.44e-08	down
THAP9	2.31157	0.00311061	up
SEC31A	-1.35858	0.00465513	down
PRKG2	-1.75645	2.38e-06	down
TIMM10B	1.1719	0.00200909	up
RRM1	1.40569	6.58e-06	up
FOLR1	1.80421	0.000266234	up
MYO7A	-2.26942	0.000697958	down
PAK1	-1.66939	2.13e-06	down
AQP11	-2.3944	0.000316039	down
PICALM	-1.52824	0.000851338	down
FOLH1B	-3.10291	2.38e-16	down
MMP1	3.69854	5.87e-06	up
MMP3	7	0.000512711	up
APOA4	-2.42801	0.00708858	down
APOC3	-5.68168	1.09e-19	down
APOA1	-3.33238	3.32e-11	down
PLIN2	1.59338	0.0063853	up
LOC100522201	5.83412	3.6e-13	up
STT3A	1.47992	0.00210557	up
TIRAP	-1.16495	0.00695752	down
ACAD8	-1.22714	0.00508809	down
ETNK2	-3.78458	7.86e-15	down
SRI	-1.35489	0.000393865	down
LOC100519098	3.06591	1.49e-05	up
ASNS	1.86254	9.02e-05	up
C1GALT1	1.69003	9.61e-06	up
COL28A1	3.11557	0.00477684	up
SCIN	-2.09255	1.02e-07	down
CROT	-1.61878	0.000561399	down
NAPEPLD	-1.67161	0.00128849	down
DNAJC2	1.24142	0.00621602	up
CD274	5.29407	0.00249629	up
PLGRKT	-2.25783	0.000173637	down
PDIA4	1.61432	1.81e-05	up
AK3	-1.65888	0.00156291	down
SEC16B	-2.65082	8.38e-08	down
TOR3A	3.62274	8.27e-06	up
LOC100738642	-1.65034	0.00217042	down
NPL	-2.62801	1.86e-05	down
LAMC2	2.16604	6.41e-05	up
COBL	-1.52408	4.48e-05	down
C10H1orf115	-2.46276	7e-05	down
KMO	-2.51406	0.00474484	down
CDC14B	-2.07598	7.68e-06	down
FBP1	-4.70742	1.19e-12	down
CTSL	-2.25653	0.00214783	down
GDA	-2.85602	0.000276171	down
GALT	-1.27134	0.00744966	down
ARID3C	-3.63977	0.000950087	down
ANXA1	2.70144	0.00279788	up
PTER	-2.90568	0.00449033	down
PHYH	-1.87526	5.25e-05	down
ACBD5	-1.88607	9.11e-09	down
PROSER2	-2.06834	1.3e-05	down
ECHDC3	-2.45829	7.96e-09	down
IL2RA	4.0039	0.0018135	up
TUBAL3	-4.63229	0.000259077	down
AKR1CL1	-3.19315	0.00876537	down
CRYL1	-1.91492	0.000638051	down
SLC25A15	-1.96462	4.22e-07	down
SLC25A30	1.56904	0.000752116	up
OLFM4	2.40351	1.23e-11	up
LOC110255823	-4.79979	1.77e-17	down
KLF5	-3.05193	0.000177512	down
RAB32	-2.7861	2.97e-07	down
STK24	-1.01157	0.000638051	down
SLC15A1	-2.81488	1.44e-06	down
GGACT	-2.89811	6.06e-09	down
F10	-4.80843	7.65e-07	down
FASN	1.58927	0.00530928	up
ENPP7	-6.81925	1.56e-12	down
LGALS3BP	2.35806	0.00571987	up
SEC14L1	-1.3446	0.00186708	down
WBP2	-1.23266	0.00339984	down
GRHPR	-3.15472	4.76e-11	down
ACE	-3.24032	1.06e-05	down
ETV4	3.15108	0.00808669	up
VAT1	-1.96835	5.19e-06	down
IFI35	1.76642	0.00841055	up
RPL27	1.09448	0.00744966	up
G6PC	-6.21672	1.86e-05	down
RAB5C	-1.76822	0.000196128	down
KAT2A	1.82751	0.000856568	up
PNPO	-1.27154	0.00575128	down
EME1	1.3863	0.0056457	up
LOC100626580	-3.90367	0.00630317	down
TOB1	-1.51167	0.00720418	down
NME1	1.48281	0.00436486	up
LOC110256025	-4.55131	0.000286849	down
DYNLL2	-1.17881	0.0031108	down
ALDOB	-5.09067	1.5e-11	down
DHRS11	-2.9568	2.29e-10	down
NLE1	1.54492	0.000948593	up
RFLNB	-2.43793	2.49e-06	down
ASPA	-5.40595	0.000707987	down
TAX1BP3	-1.57675	0.000398321	down
UBE2G1	-1.80258	5.24e-07	down
MINK1	-1.29625	1.32e-05	down
TM4SF5	-2.20797	0.000372649	down
GABARAP	-2.02457	1.44e-12	down
MPDU1	1.50385	0.00434858	up
KDM6B	-1.758	0.00172878	down
CCDC42	6.91642	0.0020277	up
ALDH3A2	-1.28521	1.23e-06	down
LOC110256117	-3.25764	0.000306842	down
SLC5A10	-3.65042	8.73e-09	down
TOM1L2	-1.4304	0.00421503	down
TMEM11	1.1315	0.00511229	up
LOC100517188	2.19089	0.00823335	up
CAPN7	-2.57225	0.000973414	down
KAT2B	-1.06629	0.00843427	down
GPD1L	-2.12599	1.1e-08	down
SLC22A13	-5.63029	7.44e-08	down
CTNNB1	-1.92326	1.19e-05	down
ABHD5	-3.55194	4.32e-09	down
TREX1	2.44571	0.00614395	up
SHISA5	1.8417	1.22e-05	up
HSDL2	-1.46139	0.0088827	down
PRKAR2A	-2.91936	0.00951051	down
NICN1	-2.1033	0.00157977	down
CDHR4	4.91198	0.000795049	up
UBA7	3.82267	0.000159594	up
TMEM115	1.56894	4.18e-05	up
MANF	1.6777	0.00681466	up
ABHD14B	-2.10048	3.76e-05	down
ACY1	-1.72869	0.000628893	down
SLC31A1	-2.9105	0.000451542	down
PRKCD	-2.23994	1e-05	down
PDHB	-1.53236	0.00383512	down
SUCLG2	-2.25846	0.000239502	down
CRBN	-1.7752	0.00676768	down
CIDEC	-3.10319	5.16e-10	down
MRPS25	1.43292	0.0038592	up
SEC61A1	1.24964	0.000616883	up
ACAD11	-2.74645	1.29e-13	down
RBP2	-3.86456	0.000187057	down
PLS1	-3.57382	7.75e-10	down
GPR171	3.02429	0.00169332	up
MME	-4.40213	4.82e-15	down
PDCD10	-1.97041	0.0059347	down
PHC3	2.31679	0.000783334	up
PLD1	-1.67445	0.00396228	down
EHHADH	-3.12971	3.08e-10	down
DLG1	-1.29455	0.00301241	down
PCYT1A	-1.17121	0.00559237	down
MUC4	10.0928	8.97e-10	up
LOC100520273	-3.74711	5.31e-05	down
NR1I2	-1.42197	0.000971203	down
COX17	1.30414	0.00537329	up
CD47	2.67369	0.000280305	up
TFG	-1.90556	5.63e-07	down
NIT2	-1.52208	0.00362513	down
U2AF1	1.55574	0.00449033	up
RRP1B	1.88258	3.67e-05	up
CKS2	2.0882	0.00244516	up
LPL	2.67066	3.82e-06	up
PDLIM2	-2.14091	3.03e-12	down
ENTPD4	1.72162	0.00621602	up
EPHX2	-3.26612	1.19e-06	down
MSRA	-3.36529	5.65e-09	down
HSPA5	1.13701	0.00178137	up
ATP6V0A2	1.60206	0.00879218	up
PPP1CC	-1.82636	0.00361668	down
SDSL	-1.82213	0.000624742	down
OAS2	2.84925	0.00465513	up
RALGPS1	-2.75133	0.00016179	down
ALDH2	-2.47707	1.71e-06	down
GLTP	-1.81915	0.00678776	down
DAO	-4.7712	9.87e-07	down
DUSP18	-2.29258	0.000316039	down
SLC5A1	-2.79941	1.3e-12	down
SLC5A4	-3.092	1.87e-06	down
BCR	-1.16399	0.00040703	down
GGT1	-2.10611	0.00320364	down
TANGO2	-1.03632	0.00245753	down
RANBP1	2.25558	0.000901431	up
LOC110256626	-1.15107	0.0090792	down
HEATR1	1.41003	0.00622519	up
KCNK1	1.91415	0.00721057	up
ABCB10	-1.69388	0.000220324	down
LOC110256649	-5.20097	3.65e-13	down
ANK3	-2.27526	1.08e-06	down
PBLD	-2.93316	0.000255335	down
SLC25A16	-1.94885	2.61e-05	down
AIFM2	-1.64212	0.00695519	down
EIF4EBP2	-1.60106	6.97e-06	down
FRMD1	-4.21812	1.61e-14	down
KYAT1	-3.57496	2.13e-06	down
C14H10orf99	5.58158	0.00785461	up
NUP188	1.01239	0.00524416	up
NCOA4	-2.36914	7.55e-05	down
A1CF	-3.06603	0.000271612	down
ASAH2	-4.79091	0.00037317	down
ANKRD22	1.24557	0.00347968	up
RBP4	2.71355	0.00351918	up
HELLS	1.45538	0.00370772	up
CYP2C34	-6.19304	6.06e-09	down
CYP2C49	-6.49957	0.000105311	down
TOR1B	1.50187	0.00193814	up
HPS1	-1.56449	0.00507848	down
GOT1	-1.9605	5.68e-08	down
SLC25A28	2.52038	0.00499856	up
NPM3	2.29784	0.0044521	up
COL17A1	3.08216	1.12e-14	up
SFR1	2.52885	0.000624782	up
XPNPEP1	-1.53412	1.78e-07	down
MXI1	-1.22869	0.00748611	down
ACSL5	1.29274	6.95e-09	up
ABLIM1	-1.334	0.00192196	down
ACADSB	-2.74269	1.23e-05	down
OAT	-2.81929	4.25e-09	down
SETX	2.22054	0.000979377	up
LCT	-4.2302	8.34e-16	down
LOC100625897	-4.27487	2.32e-11	down
TMEM37	-2.26143	0.0073564	down
CASP3	-3.22813	0.000125616	down
SLC25A4	-1.98789	0.000214472	down
DUSP4	1.13895	0.00427802	up
UPP2	-7.31218	2.26e-05	down
LOC110256933	-5.74547	3.6e-13	down
DPP4	-2.00548	0.000870427	down
GCA	-1.93866	1.32e-05	down
CYBRD1	-2.24751	0.00886939	down
UBE2E3	-1.70179	0.00678776	down
SLC40A1	-4.2453	7.44e-08	down
IFITM1	3.63124	2.99e-11	up
IFITM3	2.9099	3.23e-09	up
LOC100626247	2.8778	0.00188986	up
LOC100519082	2.26126	5.58e-05	up
IDH1	-2.15462	0.00972967	down
CPS1	-2.87103	1.35e-09	down
SLC11A1	7.41715	0.00016022	up
CYP27A1	-1.98215	0.00279788	down
STK16	-1.39613	0.00877359	down
DNPEP	-1.81774	0.00183377	down
MOGAT1	-3.36297	0.000944007	down
ACSL3	-1.97346	2.68e-05	down
ITM2C	-2.11406	2.24e-11	down
PNPLA2	-1.59367	0.000303419	down
PDE6D	-1.6174	0.00377916	down
LOC100521229	-2.78202	0.0030576	down
NGEF	-1.60636	0.00279788	down
TOLLIP	-1.96927	0.000512711	down
LOC100525311	-4.1729	0.00016047	down
IL7R	5.51493	0.00666795	up
DAB2	-1.20975	0.00220018	down
PRKAA1	-1.30145	0.00959299	down
SELENOP	-3.61887	8.03e-18	down
TH	-3.37751	8.27e-05	down
CCNB1	2.17765	0.00714106	up
PHLDA2	2.13729	2.79e-05	up
CCNG1	-1.52473	0.0060934	down
GM2A	2.93131	0.0019406	up
FADD	1.45003	4.25e-06	up
CMBL	-1.7395	0.00237958	down
ASAH1	1.77908	0.000528713	up
CHKA	-1.28339	0.00503436	down
TCIRG1	2.5502	0.00124845	up
ALDH3B1	-1.92358	0.000501214	down
MAVS	-1.69022	0.00245419	down
NOP56	1.6402	0.000950087	up
FOXS1	2.59236	0.00283649	up
SNTA1	-2.76143	6.25e-06	down
RPN2	1.22271	0.000950087	up
TTPAL	1.68173	0.000491905	up
POLD4	-1.34368	0.00210245	down
BMP7	3.46847	0.00785346	up
PCK1	-7.40824	1.82e-11	down
CTSZ	-1.02233	0.00463556	down
GATA5	-1.73197	0.00174682	down
SGK1	-2.59941	2.38e-06	down
INSIG1	1.58304	0.000697958	up
RAB1B	-2.5726	0.000316039	down
MGAM	-4.24714	5.5e-10	down
BRAF	-1.29731	0.0079008	down
MTPN	-1.16399	0.00929473	down
TMEM140	2.93078	0.00124947	up
DRAP1	1.27621	0.00690876	up
FOSL1	4.64431	0.00341553	up
AHCYL2	-3.19805	0.00314911	down
LSM5	1.78425	0.00277003	up
WIPF3	-2.97644	0.000283968	down
NFE2L3	2.91913	8.91e-11	up
MYO1G	2.95985	0.000275678	up
POLA2	1.24375	0.00172769	up
SUGCT	-2.41803	0.000280305	down
CDCA5	1.77975	0.00570283	up
NAALADL1	-2.42103	7.1e-08	down
S100G	-2.54695	0.00860576	down
PRDX4	1.81048	0.000987327	up
PDK3	-2.64953	0.000498273	down
OTC	-3.79761	4.06e-07	down
MAOB	-2.80781	6.8e-07	down
RGN	-4.56866	3.38e-09	down
TIMP1	2.79906	0.00753491	up
PRDX5	-2.3285	3.59e-06	down
ESRRA	-1.76967	0.000602332	down
GLOD5	-2.91869	0.00238146	down
FGD1	-1.53518	0.00966515	down
VNN1	-7.3395	9.87e-07	down
PJA1	-1.62102	0.000323297	down
SNX12	-1.76637	0.00823335	down
LOC100157285	-4.16247	2.32e-10	down
LOC110257759	-4.22862	4.57e-15	down
SLC25A5	-2.24946	7.1e-08	down
RENBP	-2.21174	0.00108836	down
MPP1	-2.21275	0.00154454	down
TMEM216	2.09082	0.0071618	up
TKFC	-3.19032	3.67e-05	down
ZMYND19	1.19648	0.000528591	up
SLC34A3	-2.81002	0.00107211	down
LOC100513261	-1.54943	5.84e-09	down
CCDC183	-6.02171	4.3e-08	down
MS4A10	-5.85146	3.69e-25	down
LOC106508184	-4.14888	0.000374091	down
MCM5	1.57705	0.00365835	up
LOC100518848	3.13229	0.00171591	up
AMN	-2.42252	6.08e-06	down
EXOC3L4	-1.82563	0.000564149	down
STX3	-1.43912	0.00959299	down
LOC100736962	-1.77432	0.0084587	down
DAZAP2	-2.78099	1.74e-05	down
LOC110258594	-4.13003	0.00336235	down
LOC110258732	-3.61901	5.21e-11	down
CTNND1	-1.51339	0.00146591	down
LOC100512544	-4.70403	6.43e-13	down
L3MBTL3	-1.52781	0.00248385	down
ARHGAP18	-2.66977	2.77e-07	down
EHF	1.76331	0.000280305	up
CAT	-4.35588	1.26e-12	down
DEPDC7	-2.40095	4.41e-05	down
BBOX1	-4.28888	2.77e-11	down
SLC5A12	-4.40574	0.000314798	down
LDHA	-3.31847	3.75e-06	down
SAA3	6.56141	0.00125152	up
USH1C	-3.98285	2.57e-07	down
SMPDL3A	-3.12279	8.51e-10	down
NDUFA13	1.10217	0.000778042	up
PGPEP1	-1.24795	0.000363069	down
AP1M1	-1.89138	0.000930637	down
ADGRE5	1.7496	0.000998369	up
TIMM29	1.47609	0.00601495	up
LDLR	1.51825	0.0005178	up
STXBP2	-1.61388	0.000360843	down
PLIN3	-2.92393	2.73e-18	down
MYDGF	1.35146	0.000382797	up
UBXN6	-1.05389	0.00960497	down
MFSD12	2.01448	0.00172296	up
DOHH	1.22215	0.00695519	up
GNA11	-2.87162	5.94e-09	down
OAZ1	-1.45883	0.00174007	down
CANX	1.01425	0.00311061	up
ZNF354A	1.32398	0.00893546	up
PRELID1	-1.69413	0.00524416	down
RNF44	-1.64569	0.00311061	down
SLC35A1	1.76478	0.00037317	up
F2RL1	1.86499	0.00115208	up
AP3B1	-2.16171	9.61e-05	down
RFESD	-1.6171	0.000275678	down
ELL2	-1.55205	0.00717486	down
ERAP1	1.28277	0.0019517	up
PM20D2	-1.51369	0.00161136	down
NUDT12	-2.24663	0.000115695	down
FBXL17	-2.02302	0.00572694	down
STARD4	-1.76658	0.000274812	down
UBE2J1	-1.6467	1.74e-05	down
ANKRD6	-1.62831	0.00690876	down
SNX2	-1.44024	2.18e-05	down
SLC22A5	2.13272	0.00960497	up
SOWAHA	-3.43917	9.5e-05	down
LEAP2	-3.22057	1.02e-06	down
SEC24A	-1.63721	6.33e-05	down
FAM13B	-1.2729	0.00137872	down
CD14	3.56902	0.00502905	up
DIAPH1	-1.46041	0.000382833	down
LOC100739218	1.88521	0.00449033	up
CD74	1.76836	0.00777191	up
SYNPO	-1.35994	0.00822626	down
LOC100522669	-2.45788	0.000676324	down
CYP3A46	-2.48577	0.000573456	down
CYP3A29	-4.49362	2.39e-12	down
FIS1	-1.32437	0.00192483	down
POM121C	2.60146	0.000624782	up
MLXIPL	-2.8709	1.92e-09	down
CLDN4	2.88417	7.52e-08	up
CASTOR2	-2.93198	1.35e-09	down
NUPR1	3.54838	0.000183816	up
IL21R	7.24443	0.00164586	up
CHP2	-4.43156	0.000162817	down
CDR2	-3.32825	5.11e-13	down
TMC5	-1.98312	0.00288628	down
ARL6IP1	1.39586	1.42e-07	up
CPPED1	-1.91981	0.000382833	down
CDIP1	-1.29435	0.00419985	down
HMOX2	-1.71505	0.00068021	down
LOC100627836	-4.95848	0.000334156	down
PRSS22	4.41827	0.00186708	up
ECI1	-1.53011	0.00716072	down
LOC100522130	-1.35374	0.00730793	down
ZNF514	-1.66937	0.00274933	down
FABP1	-3.65279	0.00511229	down
KRCC1	-1.91016	7.05e-06	down
ELMOD3	-2.04364	0.00275908	down
LOC100520832	1.98285	0.000220324	up
STAMBP	-2.67843	0.00463556	down
SNRPG	1.23113	0.00372832	up
PPP3R1	-1.61697	0.00187975	down
RAB1A	-2.15531	1.15e-06	down
PGM3	-1.94759	4.52e-05	down
PNPT1	1.76152	0.00282608	up
HAAO	-2.75974	0.00249529	down
EIF2AK2	2.39621	0.000524694	up
GCKR	-3.7495	0.000211841	down
CAD	1.84674	0.0014082	up
KHK	-2.61848	4.53e-22	down
SLC35F6	2.07099	0.00749559	up
HS1BP3	-2.03402	0.00348139	down
MB21D1	2.73166	0.000162195	up
RSAD2	3.78241	0.00622519	up
SH3YL1	-2.10531	2.94e-05	down
GPT	-3.62299	4.34e-13	down
MROH1	-1.04482	0.000930637	down
OPLAH	-1.4906	0.000146962	down
NAPRT	-1.91982	0.00126831	down
RHPN1	-3.65708	1.83e-10	down
WASHC5	-1.09782	0.00808669	down
TMEM65	-2.42298	0.000307251	down
ATAD2	1.46391	1.27e-05	up
ZHX1	-1.13945	0.00484681	down
MRPL13	1.40974	0.00749611	up
RIDA	-1.76482	7.27e-05	down
DECR1	-1.721	0.00439702	down
WWP1	-1.19846	0.00808669	down
LOC100154873	-5.89518	6.72e-07	down
LOC100152714	-3.2067	2.29e-07	down
CHMP4C	-3.02298	0.000185623	down
HNF4G	-3.32127	3.04e-07	down
ACAA2	-2.22162	0.00573586	down
ME2	-1.54416	0.00859901	down
NUF2	2.23392	0.000394918	up
SDHC	-2.72874	2.24e-05	down
PCP4L1	-3.43838	7.39e-06	down
NR1I3	-4.60122	0.00537329	down
APOA2	-4.28907	3.25e-06	down
LOC102160380	7.86966	0.000280305	up
LOC110260309	2.48189	0.00869513	up
LOC110260310	2.73214	0.000840265	up
SPG21	-1.57272	0.000212097	down
AQP10	-5.04313	5.69e-05	down
HAX1	1.68281	0.0071334	up
S100A2	3.79151	0.00580069	up
S100A6	3.03425	9.51e-09	up
S100A10	1.47125	0.000950087	up
PPIB	2.04076	0.00172878	up
PDZK1	-7.22588	1.07e-38	down
LOC100157002	-1.3568	0.00796365	down
BCL2L15	-2.76505	4.36e-12	down
RHOC	-1.15081	0.00663536	down
CAPZA1	-2.279	0.00034087	down
PIFO	-7.36186	4.55e-05	down
DRAM2	1.5746	4.61e-05	up
AHCYL1	-2.02841	0.00229835	down
EPS8L3	-1.61653	0.00284075	down
LOC106510200	-2.89617	1.04e-06	down
LOC110260348	-2.83499	4.4e-09	down
LOC780435	-2.0014	0.000133056	down
GCNT3	2.37263	1.77e-11	up
CCNB2	2.38252	0.00819857	up
ABCD3	-1.33039	0.000147392	down
CLCA4	-1.86259	4.25e-06	down
TTC38	-2.61171	1.66e-05	down
ARFGAP3	-1.42727	0.000950087	down
SERHL2	-1.48702	0.0044878	down
ST13	-1.24315	0.000101732	down
GCAT	-2.26361	0.00271355	down
CKAP4	1.37773	0.00474484	up
FKBP11	1.33456	0.000125616	up
GPD1	-2.98646	2.15e-08	down
LOC110260660	3.9176	0.00394908	up
KRT18	2.63868	1.56e-12	up
MAPK6	-1.22901	0.000360843	down
COPZ1	-1.34951	0.00969063	down
RDH5	-8.94118	4.28e-17	down
RAB5B	-1.06339	0.00426618	down
MARS	1.79757	0.00198853	up
SLC27A2	-4.04508	0.000477646	down
LOC106510322	-3.34112	4.83e-06	down
CEP152	1.83697	0.00340666	up
DUT	1.93315	0.00990862	up
EZR	-1.59144	0.00541465	down
LDHB	1.28227	0.00115208	up
SPX	2.40612	0.000512711	up
GOLT1B	1.45536	0.000280305	up
HEBP1	-3.47924	3.68e-11	down
GPRC5A	5.17137	1.91e-05	up
LOC106507518	7.76055	3.46e-05	up
KLRB1	8.11409	2.75e-05	up
GATM	-1.99221	0.000291747	down
C1R	2.04221	0.00202355	up
LPCAT3	1.86121	0.000556529	up
SCNN1A	-2.59339	0.00167699	down
TEAD4	2.43992	0.00969063	up
DUOXA2	5.13904	0.00559237	up
SORD	-2.72309	0.00185403	down
NR1H4	-3.28909	7.69e-07	down
PDIA3	1.21831	0.00951306	up
CKMT1A	-1.74423	0.00794699	down
NewGene_10046	-6.3365	4.15e-09	down
NewGene_10306	5.16916	2.73e-07	up
NewGene_11589	-4.26531	0.00362835	down
NewGene_11634	-4.62504	6.77e-07	down
NewGene_11827	8.52456	8.6e-07	up
NewGene_13788	8.1566	1.78e-06	up
NewGene_16827	-3.03198	2.32e-11	down
NewGene_16828	-4.13165	7.94e-13	down
NewGene_16829	-5.60114	1.04e-05	down
NewGene_17273	1.61433	0.00744966	up
NewGene_17345	-7.20587	4.44e-09	down
NewGene_18542	-7.4515	3.94e-07	down
NewGene_2397	-2.9384	1.71e-05	down
NewGene_3076	-4.29689	3.62e-05	down
NewGene_3187	2.15134	2.9e-05	up
NewGene_4103	2.29235	1.06e-07	up
NewGene_4278	-2.85135	6.23e-06	down
NewGene_5322	-4.03254	0.00410364	down
NewGene_6066	-4.09115	0.000713557	down
NewGene_6848	6.5277	0.008455	up
NewGene_7352	-1.19865	0.00675624	down
NewGene_7775	4.65649	0.000935953	up
NewGene_9779	2.77285	0.000275678	up
NewGene_9979	-5.77377	4.61e-05	down

## Sheet: Table S2
Table S2 Gene ontology analysis for differentially expressed genes between PEDV infection and MOCK groups in LW pigs
ID	Description	Count	pvalue	Ont	geneID
GO:2000144	positive regulation of DNA-templated transcription, initiation	3	4.40416e-05	BP	gene12460;gene20401;gene2371
GO:0019068	virion assembly	7	0.000127454	BP	NewGene_16828;gene18505;gene22894;gene2635;gene27579;gene6402;gene9250
GO:0042157	lipoprotein metabolic process	5	0.000236046	BP	gene13279;gene16568;gene16569;gene16570;gene7725
GO:0006635	fatty acid beta-oxidation	5	0.000317392	BP	gene12353;gene15635;gene17134;gene7338;gene924
GO:0097193	intrinsic apoptotic signaling pathway	5	0.000317392	BP	gene11848;gene11872;gene21195;gene5793;gene6222
GO:0015074	DNA integration	5	0.000418315	BP	NewGene_3076;gene15778;gene19505;gene22894;gene24135
GO:0006520	cellular amino acid metabolic process	4	0.000610981	BP	gene13695;gene20626;gene22470;gene27164
GO:0006541	glutamine metabolic process	4	0.000610981	BP	gene17022;gene21666;gene24507;gene6714
GO:0009636	response to toxic substance	6	0.000658636	BP	gene11775;gene2065;gene21195;gene2371;gene5583;gene7964
GO:0006207	'de novo' pyrimidine nucleobase biosynthetic process	3	0.000813083	BP	gene12572;gene24507;gene6714
GO:0015695	organic cation transport	3	0.000813083	BP	gene18896;gene20165;gene8149
GO:0005975	carbohydrate metabolic process	12	0.00102652	BP	gene12418;gene14898;gene17387;gene17803;gene20320;gene23801;gene23803;gene26390;gene3250;gene645;gene8900;gene9415
GO:0042493	response to drug	8	0.00105074	BP	gene12464;gene13229;gene13754;gene14243;gene2065;gene21195;gene2371;gene8149
GO:0006562	proline catabolic process	2	0.00124983	BP	gene22547;gene22781
GO:0021589	cerebellum structural organization	2	0.00124983	BP	gene12464;gene2235
GO:0046168	glycerol-3-phosphate catabolic process	2	0.00124983	BP	gene20320;gene8900
GO:0071492	cellular response to UV-A	2	0.00124983	BP	gene15110;gene21123
GO:0072608	interleukin-10 secretion	2	0.00124983	BP	gene11460;gene4476
GO:0097089	methyl-branched fatty acid metabolic process	2	0.00124983	BP	gene18001;gene924
GO:0090316	positive regulation of intracellular protein transport	4	0.00154831	BP	gene11848;gene21195;gene4247;gene8149
GO:0005829	cytosol	90	1.03272e-08	CC	NewGene_7775;gene10108;gene10140;gene10318;gene10814;gene10823;gene11320;gene11743;gene11848;gene1203;gene12200;gene12418;gene12464;gene13754;gene13942;gene14050;gene14243;gene14533;gene14971;gene15110;gene15370;gene15635;gene1660;gene16870;gene16943;gene16982;gene17022;gene17186;gene1789;gene18501;gene18896;gene1897;gene19413;gene1960;gene20401;gene20518;gene20530;gene20624;gene21195;gene21659;g…
GO:0005903	brush border	7	1.23148e-05	CC	gene12464;gene17046;gene18638;gene21123;gene28364;gene3265;gene8149
GO:0005758	mitochondrial intermembrane space	7	7.54897e-05	CC	gene11743;gene14848;gene21531;gene4014;gene4403;gene6472;gene957
GO:0045177	apical part of cell	8	0.000106328	CC	gene10039;gene10829;gene12464;gene13754;gene20401;gene3265;gene7359;gene8149
GO:0005777	peroxisome	7	0.000514956	CC	gene17134;gene18001;gene2053;gene22179;gene5372;gene8457;gene8667
GO:0005764	lysosome	11	0.000534377	CC	gene10829;gene17805;gene19108;gene23362;gene24553;gene25466;gene26152;gene4173;gene4716;gene5793;gene8309
GO:0042627	chylomicron	3	0.000901811	CC	gene16568;gene16570;gene22100
GO:0042825	TAP complex	2	0.000929371	CC	gene13352;gene13354
GO:0005811	lipid droplet	6	0.00124391	CC	gene1660;gene22978;gene2470;gene4158;gene6882;gene8848
GO:0034361	very-low-density lipoprotein particle	3	0.00141028	CC	gene13279;gene16570;gene22100
GO:0098852	lytic vacuole membrane	3	0.00206767	CC	gene10829;gene4173;gene5793
GO:0098862	cluster of actin-based cell projections	3	0.00206767	CC	gene12464;gene13754;gene8149
GO:0005788	endoplasmic reticulum lumen	6	0.00260271	CC	gene17252;gene17345;gene2235;gene2332;gene9104;gene924
GO:0009331	glycerol-3-phosphate dehydrogenase complex	2	0.00273163	CC	gene20320;gene8900
GO:0016328	lateral plasma membrane	4	0.00281219	CC	gene12462;gene1789;gene20401;gene22901
GO:0016324	apical plasma membrane	9	0.00282535	CC	gene10829;gene1789;gene21227;gene27011;gene28364;gene4089;gene7965;gene8149;gene8309
GO:0005737	cytoplasm	91	0.00389694	CC	NewGene_5322;gene10198;gene10318;gene1053;gene10774;gene10814;gene10829;gene11320;gene11460;gene11848;gene11979;gene12377;gene12464;gene12572;gene12620;gene12939;gene13573;gene13616;gene13695;gene13754;gene14052;gene14243;gene15110;gene15289;gene15370;gene15635;gene15780;gene16275;gene16792;gene16870;gene16982;gene17855;gene17857;gene18153;gene18896;gene18938;gene19495;gene19547;gene19887;gene199…
GO:0000323	lytic vacuole	4	0.00404615	CC	gene10829;gene23362;gene4173;gene5793
GO:0005743	mitochondrial inner membrane	8	0.00469413	CC	gene11743;gene11872;gene22863;gene22954;gene23977;gene27741;gene6882;gene7104
GO:0000220	vacuolar proton-transporting V-type ATPase, V0 domain	2	0.00535285	CC	gene22350;gene2564
GO:0003857	3-hydroxyacyl-CoA dehydrogenase activity	4	5.82743e-05	MF	gene13365;gene15609;gene18212;gene21331
GO:0051287	NAD binding	7	0.000107605	MF	gene14971;gene15635;gene1897;gene20320;gene24491;gene756;gene8900
GO:0015020	glucuronosyltransferase activity	5	0.000146925	MF	gene15217;gene15218;gene15221;gene15224;gene15231
GO:0030170	pyridoxal phosphate binding	8	0.000330518	MF	gene12377;gene19413;gene22470;gene2308;gene23366;gene23628;gene6928;gene8778
GO:0008270	zinc ion binding	41	0.000541624	MF	NewGene_16828;gene10039;gene11778;gene11969;gene12237;gene13212;gene13724;gene13942;gene15665;gene16449;gene16450;gene17184;gene1781;gene17855;gene17977;gene18505;gene18857;gene19108;gene19220;gene21123;gene21215;gene21529;gene22894;gene24594;gene26188;gene27248;gene2727;gene27579;gene303;gene3207;gene351;gene4597;gene4831;gene7359;gene7364;gene7410;gene7723;gene7997;gene9250;gene969;gene9863
GO:0016787	hydrolase activity	14	0.000707519	MF	gene1006;gene12939;gene20429;gene20624;gene22145;gene22179;gene2371;gene25353;gene29016;gene4628;gene5722;gene6069;gene8329;gene8667
GO:0008289	lipid binding	10	0.00132549	MF	gene10316;gene11917;gene12200;gene12464;gene16568;gene16569;gene18011;gene20993;gene27427;gene7725
GO:0004088	carbamoyl-phosphate synthase (glutamine-hydrolyzing) activity	2	0.00135368	MF	gene24507;gene6714
GO:0004367	glycerol-3-phosphate dehydrogenase [NAD+] activity	2	0.00135368	MF	gene20320;gene8900
GO:0004614	phosphoglucomutase activity	2	0.00135368	MF	gene12418;gene14951
GO:0003824	catalytic activity	19	0.00145938	MF	gene10516;gene10714;gene12939;gene13695;gene16870;gene18109;gene20624;gene21439;gene22948;gene2371;gene24621;gene28025;gene4420;gene5891;gene688;gene6882;gene6928;gene7338;gene8667
GO:0004523	RNA-DNA hybrid ribonuclease activity	4	0.0017956	MF	NewGene_3076;gene19505;gene22894;gene24135
GO:0048037	obsolete cofactor binding	4	0.0017956	MF	gene18001;gene4212;gene7338;gene9472
GO:0016491	oxidoreductase activity	12	0.00207191	MF	gene10193;gene11718;gene153;gene15665;gene18155;gene18785;gene19220;gene19612;gene27205;gene4212;gene7338;gene969
GO:0050660	flavin adenine dinucleotide binding	7	0.00280929	MF	gene12353;gene13859;gene16838;gene17623;gene20931;gene22978;gene23617
GO:0016805	dipeptidase activity	3	0.00353327	MF	gene1203;gene16356;gene462
GO:0005381	iron ion transmembrane transporter activity	2	0.00396168	MF	gene23369;gene24553
GO:0047035	testosterone dehydrogenase (NAD+) activity	2	0.00396168	MF	gene10136;gene13365
GO:0070290	N-acylphosphatidylethanolamine-specific phospholipase D activity	2	0.00396168	MF	gene17184;gene21227
GO:0070991	medium-chain-acyl-CoA dehydrogenase activity	2	0.00396168	MF	gene12353;gene20931

## Sheet: Table S3
Table S3 Pathway analysis of differentially expressed genes between PEDV infection and MOCK groups in LW pigs
ID	Description	pvalue	qvalue	Count	geneID
ko00053	Ascorbate and aldarate metabolism	4.08e-07	5.35e-05	9	gene14971;gene15217;gene15218;gene15221;gene15224;gene15231;gene20160;gene22499;gene27236
ko05204	Chemical carcinogenesis	4.38e-07	5.35e-05	16	gene13677;gene15217;gene15218;gene15221;gene15224;gene15231;gene15665;gene2308;gene23295;gene23302;gene2566;gene5265;gene5266;gene8336;gene8339;gene8343
ko03320	PPAR signaling pathway	8.48e-07	5.54e-05	17	gene11917;gene12353;gene12524;gene15532;gene16449;gene16569;gene16570;gene1660;gene21331;gene22100;gene23515;gene24567;gene24621;gene26135;gene6220;gene7725;gene924
ko00983	Drug metabolism - other enzymes	9.07e-07	5.54e-05	15	gene12572;gene13677;gene15217;gene15218;gene15221;gene15224;gene15231;gene16148;gene19500;gene24122;gene29016;gene8336;gene8339;gene8343;gene937
ko00071	Fatty acid degradation	1.72e-06	8.4e-05	12	gene12353;gene15609;gene15665;gene18011;gene20160;gene21331;gene22499;gene23515;gene23617;gene24621;gene5891;gene744
ko04146	Peroxisome	4.07e-06	0.000165579	16	gene10714;gene12524;gene17134;gene18001;gene18011;gene21331;gene22179;gene22547;gene23515;gene24491;gene24621;gene2725;gene3156;gene4628;gene8457;gene924
ko00010	Glycolysis / Gluconeogenesis	6.4e-06	0.000223223	13	gene12418;gene14951;gene15665;gene17803;gene19226;gene1960;gene20160;gene20700;gene22499;gene2566;gene26135;gene3250;gene9415
ko00982	Drug metabolism - cytochrome P450	1.13e-05	0.000343894	12	gene13677;gene15217;gene15218;gene15221;gene15224;gene15231;gene15665;gene2566;gene27205;gene8336;gene8339;gene8343
ko00040	Pentose and glucuronate interconversions	1.74e-05	0.000473476	8	gene14971;gene15217;gene15218;gene15221;gene15224;gene15231;gene18212;gene969
ko01200	Carbon metabolism	2.08e-05	0.000476429	17	gene14495;gene14508;gene17803;gene1960;gene20700;gene20740;gene21331;gene22470;gene23366;gene24491;gene24507;gene27236;gene2832;gene3156;gene6928;gene756;gene7720
ko01212	Fatty acid metabolism	2.15e-05	0.000476429	12	gene12069;gene12353;gene12524;gene13365;gene15585;gene15609;gene18785;gene21331;gene23515;gene23617;gene24621;gene744
ko00980	Metabolism of xenobiotics by cytochrome P450	2.5e-05	0.000508988	12	gene11718;gene13677;gene15217;gene15218;gene15221;gene15224;gene15231;gene15665;gene2566;gene8336;gene8339;gene8343
ko00380	Tryptophan metabolism	6.8e-05	0.00127826	10	gene14508;gene15609;gene17623;gene20160;gene21331;gene22499;gene2308;gene27205;gene3156;gene6572
ko00620	Pyruvate metabolism	0.000119857	0.00201325	9	gene10193;gene1897;gene20160;gene20700;gene22499;gene26135;gene3250;gene756;gene9415
ko00330	Arginine and proline metabolism	0.000123659	0.00201325	11	gene11671;gene1203;gene20160;gene22499;gene22547;gene22781;gene23366;gene23628;gene27205;gene957;gene991
ko04145	Phagosome	0.000142872	0.00218068	22	NewGene_17345;gene10411;gene13220;gene13264;gene13352;gene13354;gene17805;gene18153;gene19258;gene20914;gene22350;gene2564;gene28659;gene29239;gene30233;gene4358;gene4940;gene7993;gene8171;gene9120;gene9514;gene9580
ko00140	Steroid hormone biosynthesis	0.000183049	0.00262956	11	gene10136;gene13365;gene15217;gene15218;gene15221;gene15224;gene15231;gene18155;gene19612;gene5265;gene5266
ko00250	Alanine, aspartate and glutamate metabolism	0.000352258	0.00456466	8	gene16356;gene17022;gene19881;gene21666;gene23366;gene24507;gene6714;gene6928
ko04144	Endocytosis	0.000355138	0.00456466	27	NewGene_17345;gene10880;gene11320;gene12094;gene13220;gene13264;gene16171;gene18138;gene19258;gene21227;gene24953;gene25806;gene26715;gene27427;gene28659;gene29239;gene30233;gene4017;gene4716;gene6317;gene7092;gene7353;gene7375;gene791;gene8278;gene8660;gene9120
ko04612	Antigen processing and presentation	0.000517501	0.00631895	14	NewGene_17345;gene13220;gene13264;gene13352;gene13354;gene13402;gene17805;gene2235;gene28659;gene29239;gene30233;gene4358;gene5091;gene988

## Sheet: Table S4
Table S4 Differential metabolites between PEDV infection and MOCK groups in LW pigs
Metabolite ID	Name	log2 Fold change	pvalue	VIP	Change
neg_1001	6''-Acetylapiin	2.42522	0.000469304	1.5641	up
neg_10100	Hydroxyspheroidene	-2.37744	0.000143351	1.64912	down
neg_10294	DG(12:0/20:5(7Z,9Z,11E,13E,17Z)-3OH(5,6,15)/0:0)	-0.572054	0.0438265	1.16282	down
neg_10299	8(S)-HETrE	0.718364	0.0193145	1.30587	up
neg_10304	DHAP(18:0)	-1.17993	0.000140817	1.57292	down
neg_10305	Putative (3-hydroxyoctadecanoyl)glycine	-0.895761	0.00262284	1.51069	down
neg_10314	Dihydroceramide	-1.02386	0.0234144	1.19462	down
neg_10320	3,5-Pyridinedicarboxylic acid, 1,4-dihydro-2,4,6-trimethyl-, diethyl ester	0.446452	0.00720466	1.45629	up
neg_1033	D-Erythronic acid .gamma.-lactone	-0.863531	0.0149144	1.33633	down
neg_10346	Bafilomycin A1(Baf-A1)	-1.94114	0.0020065	1.54881	down
neg_10351	Menaquinone 4	-0.696739	0.00486952	1.44364	down
neg_10366	(1R)-5-[2-[(1S,7As)-1-[(1S)-1-(3-hydroxy-3-methylbutoxy)ethyl]-7a-methyl-2,3,3a,5,6,7-hexahydro-1H-inden-4-ylidene]ethylidene]-4-methylidenecyclohexane-1,3-diol	1.11823	0.00227701	1.43716	up
neg_10402	3-Dehydro-6-deoxoteasterone	0.895423	0.0460113	1.1751	up
neg_10435	lpe(22-2_0-0)	-0.544708	0.0027069	1.48569	down
neg_10508	N-Methylserotonin	0.698658	0.0125929	1.30308	up
neg_10521	MG(PGF1alpha/0:0/0:0)	-0.956169	0.0278507	1.26522	down
neg_10551	Robustocin	-2.43774	0.0321329	1.272	down
neg_10556	PE(18:1(11Z)/16:1(9Z))	0.325196	0.0275802	1.2786	up
neg_10586	Himbacine	0.989177	0.0249647	1.24447	up
neg_10596	(2R,3R)-3-Methylornithinyl-N6-lysine	-1.84621	0.0242498	1.18351	down
neg_1062	Glucose-6-glutamate	0.464052	0.0487715	1.16883	up
neg_10792	Androstenediol	-2.14243	0.00297458	1.45837	down
neg_10848	Phylloquinone	-1.32625	0.000145514	1.58838	down
neg_10855	PC(24:0/22:6(4Z,7Z,10Z,12E,16Z,19Z)-OH(14))	-0.55582	0.00388883	1.35288	down
neg_10958	DG(13:0/18:1(12Z)-O(9S,10R)/0:0)	-1.59391	0.00101674	1.50074	down
neg_10959	Spheroidene	-2.40094	0.00893989	1.45127	down
neg_10962	DG(13:0/18:1(12Z)-2OH(9,10)/0:0)	-1.65985	0.033532	1.24229	down
neg_10963	DG(15:0/18:3(10,12,15)-OH(9)/0:0)	-1.65887	0.0329541	1.23715	down
neg_1109	Licorice glycoside E	0.700228	0.00844412	1.38431	up
neg_11128	Oleanilide	-1.48568	0.0101865	1.34546	down
neg_1118	trans-Oct-2-enoyl-CoA	0.359958	0.00799391	1.41694	up
neg_11226	DG(13:0/20:3(5Z,8Z,11Z)-O(14R,15S)/0:0)	-2.53132	0.0333409	1.27094	down
neg_11319	5-(N-Methyl-4,5-dihydro-1H-pyrrol-2-yl)pyridin-2-ol	-0.808296	0.0184841	1.2813	down
neg_11387	lpc(0-0_20-3)	0.665839	0.0173463	1.278	up
neg_1141	Arasc	-0.726141	0.0132365	1.35697	down
neg_11439	Cer(d18:1/16:0)	1.21346	0.0179326	1.39491	up
neg_115	Cortisol 21-acetate	0.570618	0.0323725	1.231	up
neg_11624	DG(15:0/18:4(6Z,9Z,12Z,15Z)/0:0)	-2.36182	0.0280257	1.28753	down
neg_1174	D-Glyceraldehyde	-0.821156	0.0127112	1.32287	down
neg_1178	trans-2-Enoyl-OPC6-CoA	0.583386	0.000138812	1.61764	up
neg_1183	meso-Tartaric acid	1.96286	0.0153085	1.32895	up
neg_1189	N3-fumaramoyl-L-2,3-diaminopropanoate	-2.35805	0.0282903	1.259	down
neg_1202	Carboxydextran	2.33279	0.0138103	1.39756	up
neg_1211	UDP-N-acetylmuramoyl-L-alanyl-gamma-D-glutamyl-L-lysine	1.44992	0.0307519	1.20654	up
neg_1213	L-Cysteine	-5.0864	0.00531496	1.51257	down
neg_1219	(4S)-4-Hydroxy-5-phosphooxypentane-2,3-dione	1.21163	0.0195151	1.36659	up
neg_1220	2-Hydroxychromene-2-carboxylate	4.2683	0.00808269	1.43277	up
neg_1224	6-Carboxy-5,6,7,8-tetrahydropterin	-2.43333	0.000478075	1.56717	down
neg_1234	D-myo-Inositol-1,2-diphosphate	2.86775	0.0277043	1.32088	up
neg_1237	7,8-Dihydroneopterin 2',3'-cyclic phosphate	-0.988972	0.00867544	1.4174	down
neg_1241	4-Dedimethylamino sancycline	3.08929	0.0207277	1.37686	up
neg_1267	Epithienamycin F	-1.93835	0.0249567	1.26197	down
neg_1277	2,3-Dihydroxypropanamide	2.82052	0.0111321	1.39678	up
neg_1288	Clavulanate-9-aldehyde	-1.81323	0.000465536	1.60473	down
neg_1322	Glycyl-Serine	-0.824158	0.0462532	1.16599	down
neg_1449	4-Imidazolone-5-propionic acid	1.54218	0.0027918	1.50504	up
neg_1470	Aflatoxin M1	3.70676	0.00709259	1.50666	up
neg_1495	Nα-Acetyl-L-glutamine	-4.41801	0.008395	1.38928	down
neg_1504	Glycerol glutamate	-2.75122	0.000300224	1.58593	down
neg_1520	inosine pyruvate	-0.473988	0.0219835	1.22428	down
neg_1544	Formyl-CoA	5.15309	0.0208359	1.35853	up
neg_1558	L-Histidine	-0.568887	0.0129613	1.40786	down
neg_1562	Gentisuric acid	5.24262	0.0398911	1.25311	up
neg_1580	2-S-glutathionyl acetate	3.27459	0.0126904	1.42838	up
neg_160	(3S,5S)-3,5-Diaminohexanoate	-0.68498	0.0123732	1.36594	down
neg_1618	Sanazole	-1.84075	0.0240084	1.32529	down
neg_1641	GDP-L-fucose	0.682431	0.0305412	1.18213	up
neg_1670	Salbostatin 6'-phosphate	0.519316	0.0210903	1.26609	up
neg_1714	3-Methylthiopropyl-desulfoglucosinolate	0.793125	0.0137247	1.29497	up
neg_173	shinorine	-1.02344	0.0023633	1.5303	down
neg_1762	Pegorgotein	0.846936	0.0257818	1.29302	up
neg_1765	TETRAHYDROURIDINE	-1.25076	0.000429009	1.60837	down
neg_1766	Bentazepam	-0.557919	0.0467053	1.06407	down
neg_1768	Penicillin G	-0.643606	0.0332342	1.14214	down
neg_178	Leucodelphinidin	-0.872334	0.0124202	1.26275	down
neg_1783	Icariin	1.75567	0.0138704	1.40372	up
neg_1837	3`-Aminoacetophenone	-0.389859	0.0370929	1.1787	down
neg_1847	2-Aminovalienone	0.356963	0.0140055	1.30612	up
neg_1854	Tabtoxinine-delta-lactam	-1.88757	0.00114052	1.48048	down
neg_1863	Cetoniacytone A	-1.62679	0.0198296	1.29797	down
neg_1868	N-(3-(S)-Hydroxybutyryl)homoserine lactone	1.2466	0.00707506	1.31696	up
neg_189	2-Hydroxy-6-ketononatrienedioate	1.20743	0.0436389	1.14508	up
neg_2021	O-Phospho-L-serine	1.98806	0.00262493	1.40863	up
neg_2080	Pyrophosphate	-0.709802	0.0204455	1.24978	down
neg_2085	D-Fructose 6-phosphate	2.2706	0.029307	1.28947	up
neg_2096	Metaphosphoric acid	-1.14488	0.000710125	1.50301	down
neg_2119	Glucoliquiritin	4.7846	0.00332444	1.51806	up
neg_2128	L-Tyrosine	-0.536909	0.0458162	1.18253	down
neg_2129	Indolepyruvate	-0.790406	0.0075655	1.42239	down
neg_2154	thio-m-Toluthioamide	1.22268	0.0267687	1.29291	up
neg_2211	5-O-Feruloylnigrumin	3.97935	0.0208641	1.34052	up
neg_2219	N-(4-Hydroxycinnamoyl)tyrosine	1.78016	0.0141927	1.30181	up
neg_2233	Fumiquinazoline F	-1.55351	0.0126636	1.28946	down
neg_2265	5-Fluorodeoxyuridine	-4.97903	0.00604434	1.51973	down
neg_2278	Fluoro-beta-alanine	1.41487	0.0202295	1.29523	up
neg_2291	Topaquinone	7.27697	0.0295509	1.28984	up
neg_2309	Calystegin A3	-0.654217	0.0357227	1.18577	down
neg_2320	Demethylated antipyrine	-2.82991	0.026798	1.281	down
neg_2322	Xanthosine	-1.75949	0.000421126	1.63348	down
neg_2331	3-Methyluridine	-6.20597	9.80842e-05	1.65992	down
neg_2338	Decitabine	-4.13444	0.0143837	1.39101	down
neg_2347	[(2R,3S,4R,5R)-3,4,5,6-Tetrahydroxy-1-oxohexan-2-yl] (2S)-2-aminopropanoate	-2.08732	0.00755371	1.3941	down
neg_2348	2'-O-Methyluridine	32.4974	0.00614022	1.51287	up
neg_2354	Curculigoside	-1.92578	0.0435997	1.15056	down
neg_2368	AminoDAHP	-1.11476	0.000206994	1.54317	down
neg_2371	1'-Hydroxyversicolorone	-1.17587	0.00173961	1.55246	down
neg_2374	Phosphatidylserine	2.30539	0.0101314	1.33968	up
neg_2378	Penicillin V	-1.22537	7.09521e-05	1.6107	down
neg_2391	Alanyltryptophan	-1.4959	0.0258859	1.21679	down
neg_2403	1,2,3,4-Tetrahydro-b-carboline-1,3-dicarboxylic acid	1.91724	0.0146245	1.36281	up
neg_2404	Glutamylmethionine	0.956396	0.00964378	1.28096	up
neg_2405	glu-met	2.73101	0.0493018	1.1529	up
neg_2431	Cyanidin 3-O-(coumaroylglucoside)	-1.77681	0.00689138	1.37425	down
neg_2441	Estradiol-17beta 3-sulfate	-0.884056	0.00231857	1.52568	down
neg_2446	4-Demethylpremithramycinone	-0.690064	0.0350911	1.20626	down
neg_2454	L-2,3-Diaminopropanoate	-0.887025	8.58269e-05	1.59933	down
neg_2457	trans-Cinnamic acid	-0.555256	0.00680221	1.44281	down
neg_2469	Indolylmethyl-desulfoglucosinolate	-0.819887	0.0173638	1.26619	down
neg_2471	Ampicillin	-1.08868	0.00215722	1.45299	down
neg_2472	Validamycin A	-1.2542	0.0319803	1.25869	down
neg_2473	Acrimarine H	-1.04131	0.00382783	1.4564	down
neg_2493	Glutamylleucylarginine	-2.25657	0.00458505	1.46442	down
neg_2494	2-Hydroxy-6-oxonona-2,4-diene-1,9-dioate	-1.07701	0.00594433	1.46201	down
neg_254	2,5-Diaminopyrimidine nucleoside triphosphate	-1.7888	0.000626047	1.54375	down
neg_2553	(2S)-2-Amino-3-[(2S)-2-amino-5-(diaminomethylideneamino)pentanoyl]oxypropanoic acid	-1.66948	0.00270505	1.42811	down
neg_2558	Succinyladenosine	-1.4036	0.0458892	1.20952	down
neg_2562	Porphobilinogen	-0.690694	0.0324593	1.2303	down
neg_2583	Fagomine	-0.874539	0.0434612	1.07384	down
neg_2589	D-1-[(3-Carboxypropyl)amino]-1-deoxyfructose	-1.68436	0.0371925	1.16262	down
neg_2595	NCGC00380502-01_C19H28O10_beta-D-Glucopyranoside, 2-phenylethyl 6-O-beta-D-xylopyranosyl-	-0.732961	0.0159862	1.2344	down
neg_2602	L-Alanine	-1.19694	0.0132275	1.26595	down
neg_2606	asp-arg	31.0076	0.0410236	1.23889	up
neg_2630	5'-Deoxythymidine	-4.73714	0.0326634	1.25166	down
neg_264	2-(4-hydroxyphenyl) propionate	-0.443735	0.0170141	1.24083	down
neg_2648	4-Hydroxy-2-quinolinecarboxylic acid	-6.99959	0.0194433	1.39419	down
neg_2653	NAPQI	-0.991464	0.0488548	1.12868	down
neg_2678	Turicine	-1.79145	0.00247571	1.46755	down
neg_269	1D-1-Guanidino-3-amino-1,3-dideoxy-scyllo-inositol	-0.466619	0.0387635	1.20041	down
neg_2696	Hydroxymethyl cimetidine	7.95618	0.0269483	1.30141	up
neg_2702	Hydroxyprolyl-Proline	-2.18973	0.0316899	1.2575	down
neg_2706	Dicaffeoylputrescine	-1.10905	0.0166695	1.19342	down
neg_272	N-acetyl-D-tryptophan	-0.718621	0.00237494	1.46059	down
neg_2729	N1-(alpha-D-ribosyl)-5,6-dimethyl-benzimidazole	0.898783	0.00843749	1.37813	up
neg_2747	Rifametane	1.71373	0.0413451	1.21263	up
neg_2767	Pelargonidin 3-galactoside	-3.05102	9.72294e-05	1.65301	down
neg_2805	Glycyl-Tryptophan	1.75874	2.58676e-08	1.69087	up
neg_281	Di-phosphofructose	6.06045	0.0163988	1.40892	up
neg_2816	O-Carbamoyl-deacetylcephalosporin C	-4.35799	0.00521193	1.49386	down
neg_2821	5-Ethyl-2-methylpyridine	-0.969387	0.000146934	1.60938	down
neg_2825	L-Tryptophan	-0.971457	0.000742766	1.59233	down
neg_2841	6-Hydroxymethylpterin	-1.83854	0.000661603	1.56445	down
neg_2842	Abscisic acid glucose ester	-1.25939	0.0018257	1.43616	down
neg_2844	3,4,5-Trihydroxy-6-(6'-hydroxy-3-oxospiro[2-benzofuran-1,9'-xanthene]-3'-yl)oxyoxane-2-carboxylic acid	-1.48262	0.000671533	1.56444	down
neg_2869	2-(alpha-Hydroxyethyl)thiamine diphosphate	-1.78957	0.0105229	1.31836	down
neg_2889	Glycylproline	-3.93848	0.000252507	1.57824	down
neg_2892	Sepiapterin	1.10992	0.0342916	1.23198	up
neg_2913	8-Demethyl-8-alpha-L-rhamnosyltetracenomycin C	-1.17131	0.00887643	1.44852	down
neg_292	D-Ribose 1,5-bisphosphate	5.9198	0.0155728	1.4162	up
neg_2924	FR 900098	1.22535	0.037589	1.21904	up
neg_2925	Cinchophen	0.973394	0.0195565	1.30285	up
neg_2927	1,1,1-Trifluoro-2,4-pentanedione	4.30613	0.0238774	1.34767	up
neg_2931	11a-Hydroxytetracycline	2.78968	2.32072e-05	1.6573	up
neg_2936	2-Hydroxycinnamic acid	-3.04278	0.000253047	1.6283	down
neg_2951	Rosolic Acid	-1.65667	0.0249012	1.22147	down
neg_2954	2-Hydroxy-6-keto-2,4-heptadienoate	-5.16677	0.0258382	1.33493	down
neg_2967	5-(5-Phospho-D-ribosylaminoformimino)-1-(5-phosphoribosyl)-imidazole-4-carboxamide	1.42204	0.0113138	1.34624	up
neg_3001	Validamine 7-phosphate	2.25366	0.00386755	1.53047	up
neg_3077	2-Oxoindole-3-acetate	-5.40561	0.00733637	1.47442	down
neg_3093	Flavin adenine dinucleotide (FAD)	-0.935492	0.00581118	1.38319	down
neg_3101	Cephalosporin C	-6.46181	0.0391454	1.25175	down
neg_3102	Lusitanicoside	-1.09231	0.048104	1.12058	down
neg_3135	5-(3'-Carboxy-3'-oxopropyl)-4,6-dihydroxypicolinate	-1.59078	0.00964878	1.32315	down
neg_3145	Arginyl-glycyl-aspartyl-valine	4.49953	0.0189762	1.35747	up
neg_3157	L-Prolinamide,D-tyrosyl-L-arginylglycyl-4-nitro-L-phenylalanyl-	3.40134	0.000590548	1.61699	up
neg_3184	2,6-Dihydroxy-N-methylmyosmine	-5.29984	0.0439848	1.26471	down
neg_3185	Hydroxyprolyl-Methionine	1.51144	0.00253224	1.46225	up
neg_3199	Kynurenic acid	-1.10617	0.0109199	1.40271	down
neg_325	CDP-glucose	-1.81363	0.00260522	1.45869	down
neg_3259	4-Methylaminobutyrate	-1.6004	0.0434348	1.09585	down
neg_3272	Nicotinate	-2.02695	0.0287706	1.16458	down
neg_3273	Isovalerylglutamic acid	-1.63253	1.62034e-05	1.65223	down
neg_3291	5-Acetamidopentanoate	-1.56073	0.00233276	1.47089	down
neg_3293	3alpha-Hydroxyoreadone	5.14288	0.0130393	1.407	up
neg_3299	Alanyl-Proline	4.79447	0.00208801	1.56663	up
neg_3346	(Z)-4',6-Dihydroxyaurone 6-glucoside	-2.47113	0.0308668	1.21879	down
neg_3360	all-trans-Hexaprenyl diphosphate	0.782045	0.00189263	1.51328	up
neg_3383	L-Pipecolate	-3.23258	0.0382041	1.17871	down
neg_3384	L-Proline, 1-acetyl-4-hydroxy-, cis-	-1.92051	0.000594952	1.52784	down
neg_3388	Aminofructose 6-phosphate	3.07919	0.0489416	1.15911	up
neg_3408	Miraxanthin-V	2.23484	0.0448362	1.13971	up
neg_3442	Nicotinate D-ribonucleoside	-3.12453	0.0235591	1.23718	down
neg_3474	L-Arginine, L-asparaginylglycyl-	3.95173	0.0222139	1.31583	up
neg_3496	nostopeptolide A1	0.471402	0.011165	1.35471	up
neg_3497	multifidol	2.77149	0.0283508	1.26836	up
neg_3499	5,10-Methenyltetrahydrofolate	-1.20671	0.0455831	1.23016	down
neg_3516	Benidipine	2.98417	0.00539255	1.4599	up
neg_3552	N,N-dimethyl-L-Valine	-3.29738	0.00529683	1.4718	down
neg_3555	DIMBOA trihexose	-1.53299	0.00515916	1.40468	down
neg_3578	CDP-DG(16:0/PGF1alpha)	1.29262	0.00580758	1.44875	up
neg_3589	(des-arg9)-bradykinin	2.37792	0.0446059	1.21673	up
neg_3605	Kanamycin B	5.04274	0.0163048	1.39325	up
neg_3637	Procaine	-2.47061	0.0161095	1.26415	down
neg_3639	Hydroxynalidixic acid	-1.77098	0.0418856	1.14863	down
neg_3641	N-Desmethyl zolmitriptan	3.4275	0.00372975	1.53953	up
neg_3644	Mannopine	-1.94898	0.0216384	1.20614	down
neg_3646	1,2-Dehydroreticuline	-1.62897	0.022035	1.19044	down
neg_3656	Kudzusaponin SA4	1.57365	0.0044416	1.45475	up
neg_3659	CDP-DG(18:0/20:4(8Z,11Z,14Z,17Z))	0.994871	0.0134326	1.38232	up
neg_3660	CDP-DG(a-21:0/20:5(7Z,9Z,11E,13E,17Z)-3OH(5,6,15))	0.877526	0.0116572	1.32753	up
neg_3665	Tyr Val Glu Asp	-4.99526	2.10309e-05	1.66698	down
neg_3704	3',4'-Anhydrovinblastine	0.406951	0.027068	1.21176	up
neg_3722	CDP-DG(i-12:0/PGF1alpha)	3.46327	0.0153548	1.40286	up
neg_3770	Fluparoxan	4.80558	0.0261079	1.30658	up
neg_3779	seglitide	1.65187	0.0105961	1.38611	up
neg_3784	1-(4Z,7Z,10Z,13Z,16Z,19Z-docosahexaenoyl)-glycero-3-phosphate	1.01048	0.00173602	1.547	up
neg_3797	Sinapyl alcohol	-1.86976	0.0153707	1.33863	down
neg_3811	Deoxyshikonin	-1.90408	0.0333912	1.18424	down
neg_3851	Petasinoside	3.97111	0.019316	1.36197	up
neg_3869	Petasitenine	-2.31668	0.00175384	1.51119	down
neg_3873	Alcaftadine	4.5483	0.00335033	1.5466	up
neg_3891	Niddamycin	2.60749	7.93964e-08	1.6842	up
neg_3900	4-Methyl-2-oxopentanoate	-3.64032	0.0323075	1.29021	down
neg_3926	2-[[[4-(3-Benzylcyclobutyl)-1,3-thiazol-2-yl]diazenyl]methyl]phenol	-3.10405	0.001225	1.56396	down
neg_3934	Salidroside	5.28122	0.00256259	1.53567	up
neg_3948	PGP(i-12:0/PGD1)	2.07807	0.00680252	1.47777	up
neg_3956	(R)-1-Methylpiperidine-2-carboxylic acid	-0.967712	0.0254053	1.21783	down
neg_4053	Bremelanotide	0.956688	0.0258115	1.23978	up
neg_411	thiamine thiothiazolone pyrophosphate	-1.45525	8.1337e-05	1.60219	down
neg_4112	PI(10:0/16:0)	2.98057	7.07354e-07	1.65975	up
neg_4137	Furfuryl alcohol	-2.93159	0.0234728	1.30094	down
neg_4153	Prolylproline	-2.24773	0.00235652	1.4121	down
neg_4189	Vulgaxanthin II	9.90412	0.000615048	1.6444	up
neg_4227	Avermectin B2a monosaccharide	0.950269	0.00863618	1.39585	up
neg_4235	Laudanine	3.23472	0.0286361	1.25851	up
neg_4236	Semilepidinoside A	32.2094	0.00345174	1.5548	up
neg_4252	Spinasaponin B	0.807053	0.0447471	1.14176	up
neg_4253	Blasticidin S	2.50077	0.000176476	1.60065	up
neg_4256	Hemorphin-7	1.29759	0.0246062	1.29435	up
neg_4259	Hexanoylglycine	-1.79894	5.25211e-05	1.64149	down
neg_4266	Angiotensinamide	1.97405	3.0656e-05	1.62466	up
neg_4279	Tetrahydrobiopterin	-1.78918	0.00290014	1.42572	down
neg_4291	Lividomycin A	4.38965	0.00180379	1.59638	up
neg_4295	Cyclosquamosin B	1.9385	0.049826	1.17041	up
neg_4301	6-Hydroxyhexanoic acid	-1.88998	0.000338106	1.61034	down
neg_4309	Tunicamycin D	1.89582	0.0274444	1.24245	up
neg_4316	Austalide K	3.06437	0.00378953	1.52527	up
neg_4326	Moroidin	2.00964	0.0350432	1.27154	up
neg_4331	FMN	-1.22808	0.0183017	1.21066	down
neg_4344	Tyrosyl-Isoleucine	-1.3411	0.048303	1.05413	down
neg_4351	N1,N10-Diferuloylspermidine	4.31673	0.00181738	1.58201	up
neg_4363	CDP-DG(i-14:0/18:3(10,12,15)-OH(9))	0.874239	0.00491827	1.44437	up
neg_4381	CDP-DG(a-13:0/i-16:0)	1.15884	0.0135348	1.34001	up
neg_4382	AzI	1.57244	0.00208269	1.46546	up
neg_4384	Acetyl-(Nle4,Asp5,D-2-Nal7,Lys10)-cyclo-a-MSH (4-10) amide	0.618413	0.0273892	1.19082	up
neg_4385	CDP-DG(i-20:0/PGD1)	0.975561	0.00656446	1.34081	up
neg_4397	N-{(2R)-2-Hydroxy-2-[(8S,11S)-8-isopropyl-6,9-dioxo-2-oxa-7,10-diazabicyclo[11.2.2]heptadeca-1(15),13,16-trien-11-YL]ethyl}-N-isopentylbenzenesulfonamide	1.07703	0.000221005	1.50807	up
neg_4419	5-Fluoro-3-[3-[4-(5-methoxypyrimidin-4-yl)piperazin-1-yl]propyl]-1H-indole	2.41085	0.00146763	1.54607	up
neg_4434	5-Formiminotetrahydrofolate	-2.52244	0.048329	1.23526	down
neg_4439	CDP-DG(18:0/22:6(4Z,7Z,10Z,13Z,16Z,19Z))	1.53853	0.00196856	1.48039	up
neg_4443	Pyroglutamine	-6.1414	0.00512689	1.54756	down
neg_4450	(3S)-3-[[(2S)-2-[[(2S)-2-Amino-3-methylbutanoyl]amino]propanoyl]-phenylmethoxycarbonylamino]-6-fluoro-4,5-dioxohexanoic acid	-1.65805	0.00376604	1.41493	down
neg_4497	3-Hydroxy-L-aspartic acid	5.04736	0.0190211	1.3549	up
neg_4499	p-Coumaroyl quinic acid	5.10533	0.00142	1.61126	up
neg_4513	CDP-DG(16:0/18:1(12Z)-2OH(9,10))	1.70096	0.000946891	1.5208	up
neg_4515	Aspartame	-5.53181	0.0344849	1.2461	down
neg_4526	Myricitrin	-31.5999	0.0136904	1.32886	down
neg_4534	Hemopressin	-0.601177	0.000589396	1.49236	down
neg_4599	Estrone 3-sulfate	4.739	0.00069246	1.62333	up
neg_4600	Evogliptin	-3.38191	0.00032052	1.65149	down
neg_4607	19-Benzyl-7-hydroxy-7,9,16,17-tetramethyl-2,4,15-trioxa-20-azatetracyclo[11.8.0.01,18.014,16]henicosa-5,11-diene-3,8,21-trione	-1.82524	0.0172314	1.26683	down
neg_4608	Tonantzitlolone A	-1.48198	0.00115467	1.48232	down
neg_4609	(S)-Reticuline	0.728653	0.00446165	1.50092	up
neg_4610	Taxine	2.24183	0.00247243	1.54544	up
neg_4617	(R)-5,6-Dihydrothymine	-3.2335	0.00813428	1.5077	down
neg_462	2-thiouridine 5'-triphosphate	0.941947	0.00600551	1.33313	up
neg_4645	DL-2-Aminooctanoic acid	-1.64841	0.0170812	1.34632	down
neg_4647	N-Lactoylleucine	-1.32063	0.0146758	1.33067	down
neg_4673	PIP(18:0/20:4(8Z,11Z,14Z,17Z)-2OH(5S,6R))	1.8174	0.00402483	1.46961	up
neg_4687	Dihydrozeatin-O-glucoside	-1.5484	0.0207702	1.38708	down
neg_4694	PI(22:5(4Z,7Z,10Z,13Z,16Z)/PGE2)	1.64603	0.00562292	1.44413	up
neg_4715	CDP-DG(16:0/PGF2alpha)	4.07747	0.000378988	1.6467	up
neg_4730	Gein	-2.45212	0.0330737	1.31086	down
neg_4731	beta-D-ribosylnicotinate	-2.4825	0.0427804	1.25712	down
neg_4742	CDP-DG(i-12:0/18:1(12Z)-O(9S,10R))	1.34086	0.0294144	1.28859	up
neg_4745	PG(22:6(4Z,7Z,10Z,13Z,16Z,19Z)/LTE4)	0.573594	0.00477349	1.3812	up
neg_4748	Thiamine aldehyde	33.9057	0.0350222	1.28255	up
neg_4750	(1R)-Glutathionyl-(2R)-hydroxy-1,2-dihydronaphthalene	-1.00603	0.0075525	1.30721	down
neg_4758	Colchicine	-3.23665	0.00221385	1.61328	down
neg_4766	N-Ethylammelide	-1.75552	0.00804817	1.29304	down
neg_4771	3h-Pteridine	-1.9855	0.00704259	1.30311	down
neg_4775	Alongside	-1.98898	0.029973	1.27055	down
neg_4805	L-2-Amino-3-methylenehexanoic acid	-0.952779	0.0187942	1.2738	down
neg_4816	6'''-Deamino-6'''-hydroxyparomomycin II	1.93736	0.0045708	1.33935	up
neg_4830	γ-glutamylmethionine	6.97353	0.0307655	1.29324	up
neg_4831	N-Malonyl DL-tryptophan	5.12766	0.0216022	1.34827	up
neg_4886	Vinflunine	1.4835	1.28041e-05	1.63232	up
neg_4888	Tuberoside B (Allium tuberosum)	0.788944	0.0298175	1.23007	up
neg_4889	PIP(20:2(11Z,14Z)/PGF1alpha)	0.844187	0.0316068	1.24824	up
neg_4902	Amphotericin B	3.38937	0.0222083	1.32874	up
neg_4920	CDP-DG(a-21:0/PGF2alpha)	1.18367	0.00112655	1.55335	up
neg_4933	CDP-DG(i-22:0/22:6(4Z,7Z,11E,13Z,15E,19Z)-2OH(10S,17))	0.878969	0.00132597	1.59845	up
neg_4936	N-(3-Oxohexanoyl)-L-homoserine lactone	-2.01493	0.0017194	1.48683	down
neg_4971	CDP-DG(i-19:0/PGJ2)	0.769776	6.09514e-05	1.59902	up
neg_4996	3,4-dimethylidenenonanedioylcarnitine	2.49268	0.0176869	1.28182	up
neg_5008	trans-Cinnamate	-1.94721	0.00708604	1.38623	down
neg_5021	DL-Allylglycine	-3.65982	0.00297685	1.5982	down
neg_5026	(2S,4R)-4-(9H-Pyrido[3,4-b]indol-1-yl)-1,2,4-butanetriol	-2.31193	0.000488309	1.64839	down
neg_5043	(2R,3S,4S,5R,6R)-2-(hydroxymethyl)-6-propan-2-yloxyoxane-3,4,5-triol	-2.24987	0.00031321	1.59298	down
neg_5057	PS(22:4(7Z,10Z,13Z,16Z)/PGJ2)	0.945377	0.0230606	1.24947	up
neg_5085	Nivalenol	-1.62184	0.00153982	1.50545	down
neg_5086	2,3-Dehydrosalvipisone	1.58608	0.0365696	1.21037	up
neg_5088	Fumiquinazoline A	-1.30611	0.00665395	1.33435	down
neg_5093	PC(2:0/PGE2)	3.94436	0.00171599	1.55391	up
neg_5120	Rimegepant	-2.71555	0.000100271	1.5896	down
neg_5140	(1xi,3xi)-1,2,3,4-Tetrahydro-1-methyl-beta-carboline-3-carboxylic acid	-1.53799	0.00645293	1.45395	down
neg_5142	alpha-L-Rhamnopyranosyl-(1->3)-alpha-D-galactopyranosyl-(1->3)-L-fucose	-2.58101	0.00899994	1.47262	down
neg_5150	Leukotriene F4	1.30573	0.0107721	1.36274	up
neg_5151	Phosphocreatine	2.76089	0.0315501	1.16162	up
neg_5176	Daprodustat	11.123	0.0113206	1.44685	up
neg_5200	5'-amino-5'-deoxyuridine	0.899782	0.0461477	1.11799	up
neg_5215	PS(LTE4/22:6(4Z,7Z,10Z,13Z,16Z,19Z))	2.95072	0.00264135	1.53442	up
neg_5218	Semilepidinoside B	-1.72853	0.0379216	1.11905	down
neg_5222	4,5-Dihydro-4-((1-piperazinyl)acetyl)-7-(3-(trifluoromethyl)phenyl)pyrazolo(1,5-a)pyrimidine-3-carbonitrile	-1.15628	0.01502	1.2853	down
neg_5252	PGP(a-15:0/22:6(5Z,8E,10Z,13Z,15E,19Z)-2OH(7S, 17S))	1.48646	7.89048e-05	1.597	up
neg_5258	Arterolane	2.50768	0.00610245	1.47099	up
neg_5264	4-Oxo-1-(3-pyridyl)-1-butanone	-2.22393	0.0104063	1.28759	down
neg_5285	carboxin	-29.3338	0.0113283	1.42409	down
neg_5290	7,8-Dihydroneopterin	-3.44662	0.00053089	1.57799	down
neg_5314	PG(20:4(8Z,11Z,14Z,17Z)/LTE4)	0.770166	0.0469847	1.15273	up
neg_5315	CDP-DG(i-20:0/20:4(5Z,8Z,11Z,13E)+=O(15))	1.66834	0.0280811	1.24882	up
neg_5317	Ancymidol	-2.55579	0.00118782	1.64246	down
neg_5318	4-((6-Methoxyquinolin-8-yl)amino)pentanoic acid	-2.48007	0.00100109	1.63694	down
neg_5319	5-NITRO-2-PHENYLPROPYLAMINOBENZOIC ACID [NPPB]	-3.60233	0.000638879	1.6519	down
neg_5320	Dihydrophaseic acid	-2.54628	0.012582	1.44831	down
neg_5328	2,3-Dihydro-1H-pyrrolizine-5-carboxaldehyde	-1.36215	0.0240795	1.15249	down
neg_5348	(2R,3R,4S,6R)-2-((5-hydroxy-2,2-dimethyl-3,4-dihydro-2H-benzo[h]chromen-6-yl)oxy)-6-(hydroxymethyl)tetrahydro-2H-pyran-3,4,5-triol	-1.07933	0.0362988	1.10055	down
neg_5350	O-Desmethyltramadol glucuronide	1.38154	0.0462123	1.10664	up
neg_5365	Rigin	-3.54829	0.019001	1.34084	down
neg_5375	CDP-DG(i-22:0/18:1(12Z)-2OH(9,10))	1.03753	0.0454098	1.14238	up
neg_5377	hydroxyquinoline	-1.78441	0.0316908	1.23493	down
neg_5399	1-Methyladenine	-4.20109	0.0427979	1.2493	down
neg_5402	Bisnor-(+)-S-145	2.88535	0.018593	1.34898	up
neg_5403	Valylproline	5.6932	0.0337458	1.26661	up
neg_5406	Flutriafol	-2.84779	0.000176865	1.60135	down
neg_5431	C20822	-1.04051	0.0154902	1.23433	down
neg_5434	Prostaglandin lactone-diol	1.29538	0.0234265	1.2207	up
neg_5437	NCGC00169648-02_C17H20O9_5-Benzofuranpropanoic acid, 6-(beta-D-glucopyranosyloxy)-	-0.755969	0.00476105	1.36143	down
neg_5473	Nicotinamide-beta-riboside	-4.62373	0.0090481	1.45751	down
neg_5474	Microsphaerone C_120103	-1.62469	0.000697624	1.56176	down
neg_5479	2'-(5-triphosphoribosyl)-3'-dephospho-CoA	1.62926	0.0189648	1.25337	up
neg_5486	AF Toxin II	5.81547	0.0245519	1.32434	up
neg_5504	11-Dihydro-12-norneoquassin	-1.85993	0.00306579	1.44279	down
neg_5508	(1,10,11,12,14,23-Hexahydroxy-6,10,19-trimethyl-24-oxa-4-azaheptacyclo[12.12.0.02,11.04,9.015,25.018,23.019,25]hexacosan-22-yl) 3,4-dimethoxybenzoate	4.84239	0.0270795	1.30606	up
neg_5528	Metyrapol	-3.00212	0.0128302	1.43866	down
neg_5534	Demethylmacrocin	1.13567	0.0327318	1.26265	up
neg_5585	Canavalioside	3.3297	0.0378959	1.24093	up
neg_5620	Orotic acid	28.8407	0.0222667	1.29978	up
neg_5631	Rhizocticin C	5.10414	0.0134411	1.43777	up
neg_5637	CDP-DG(i-20:0/18:2(10E,12Z)+=O(9))	3.35402	0.000165288	1.62317	up
neg_5645	2-[3-Methoxy-2-propoxy-5-[5-(3,4,5-trimethoxyphenyl)oxolan-2-yl]phenyl]sulfonylethanol	-2.33009	0.000118788	1.58687	down
neg_5647	Neomycin	2.82379	0.0293143	1.2705	up
neg_5649	4-O-Deacetylvinflunine	7.35008	0.00236417	1.57025	up
neg_5678	1,10-Epoxy-3,8-dihydroxy-4,11(13)-germacradien-12,6-olide	-1.48135	0.04581	1.06343	down
neg_5685	Taxine B	6.55486	0.0185249	1.35939	up
neg_5689	ethyl-(2R)-methyl-(3S)-hydroxybutanoate	-1.58102	0.000370825	1.56602	down
neg_5692	Dodec-9-enedioylcarnitine	34.4565	0.0109527	1.44967	up
neg_5726	Devd-cho	-2.30003	0.000703011	1.537	down
neg_5729	Codeinone	0.648387	0.0290696	1.09761	up
neg_5746	3-Amino-9-ethylcarbazole	-2.83246	0.000122769	1.65764	down
neg_5747	2,6-Diamino-3,5-dihydro-7-(3-thienylmethyl)-4H-pyrrolo(3,2-d)pyrimidin-4-one	7.26427	0.0202048	1.36047	up
neg_5774	CDP-DG(18:0/18:2(9Z,12Z))	1.78962	0.0236567	1.24447	up
neg_5782	Zanamivir	-5.64992	0.00373906	1.59613	down
neg_5807	Methyl 2-(3-(((3-(6-amino-2-butoxy-8-oxo-7,8-dihydro-9H-purin-9-yl)propyl)(3-morpholinopropyl)amino)methyl)phenyl)acetate	4.71791	0.0237749	1.34647	up
neg_5830	4-Hydroxyretinoic acid glucuronide	-3.44841	0.00092006	1.58271	down
neg_5839	PIP(20:4(5Z,8Z,11Z,14Z)/6 keto-PGF1alpha)	1.1755	0.000685388	1.49361	up
neg_5843	Stachyflin	6.33615	0.0137484	1.40672	up
neg_5858	Zapoterin	-2.36888	0.0413812	1.26099	down
neg_5864	Histidylalanine	-3.96036	0.00141362	1.63107	down
neg_5865	Deoxycoformycin	-1.79828	0.0135958	1.29252	down
neg_5868	Lenapenem	-3.56777	0.0024049	1.54184	down
neg_5870	Pectenotoxin 1	3.53676	0.000633199	1.56908	up
neg_5876	5-(2-Furanyl)-3,4-dihydro-2H-pyrrole	-2.67558	0.0109625	1.35035	down
neg_5922	1-(3,4-Dihydroxyphenyl)-1-decene-3,5-dione	-4.49413	0.0110487	1.46877	down
neg_5945	Melibiitol	-33.7821	0.0206432	1.36724	down
neg_5957	Abscisate	-2.21428	0.00240988	1.48134	down
neg_5962	Coagulin R 3-glucoside	5.08284	0.022529	1.3398	up
neg_5966	Tymazoline	-3.34265	0.0121679	1.46073	down
neg_5973	Taurocholate	2.19791	0.0280146	1.27891	up
neg_5981	p-Coumaroylputrescine	-2.66031	0.00119221	1.6079	down
neg_6011	Examorelin	3.54113	0.0274557	1.30288	up
neg_6024	2'-Deoxy-2'-fluorocytidine	-2.91307	0.0352745	1.30131	down
neg_6025	N-Acetyl-D-tyrosine	-2.09344	0.039833	1.25625	down
neg_6030	Rifapentine	-3.34768	8.10505e-06	1.66716	down
neg_6036	2'-Deamino-2'-hydroxyparomamine	2.16573	0.0403146	1.15425	up
neg_6076	lpc(22-2_0-0)	-9.50863	0.00353452	1.60046	down
neg_6144	MG(LTE4/0:0/0:0)	-7.23331	0.0329687	1.29702	down
neg_6225	Phorbol	-0.579454	0.0476051	1.12099	down
neg_6247	2-(Formamido)-N1-(5-phospho-D-ribosyl)acetamidine	3.77514	0.0498138	1.19662	up
neg_6299	CDP-DG(20:2(11Z,14Z)/22:6(5Z,8E,10Z,13Z,15E,19Z)-2OH(7S, 17S))	2.24849	0.027368	1.30407	up
neg_6332	(5Z)-7-[(1R)-2-[(1E,3S)-3-Hydroxyoct-1-en-1-yl]-5-oxocyclopent-2-en-1-yl]hept-5-enoylcarnitine	-5.31301	0.000968535	1.65619	down
neg_6341	Gibberellin A20	5.63799	0.0156751	1.37483	up
neg_6343	NCGC00380976-01_C28H42N2O7_(4E,10E)-13,20-Dihydroxy-8,14-dimethoxy-4,10,12,16-tetramethyl-3-oxo-2-azabicyclo[16.3.1]docosa-1(22),4,10,18,20-pentaen-9-yl carbamate	-3.73232	0.00163623	1.58142	down
neg_6372	Taurocholic acid	-9.52	0.00165137	1.63991	down
neg_6377	PI(22:3(10Z,13Z,16Z)/TXB2)	-6.22374	3.94478e-05	1.69564	down
neg_6380	Furostane base -2H + O-Hex, O-Hex-dHex-dHex	-5.3032	4.9678e-05	1.69524	down
neg_6403	Cytosine	5.53306	0.00372714	1.53278	up
neg_6430	Cumene hydroperoxide	-1.88199	0.0128126	1.29717	down
neg_6431	piericidin A	0.542131	0.00259593	1.41663	up
neg_6433	Efegatran	-2.35937	0.0387218	1.22563	down
neg_6459	Cortivazol	-0.89606	0.0466744	1.01847	down
neg_6477	lpc(20-2_0-0)	-34.7231	0.0101752	1.49663	down
neg_6492	Peracetic acid	-2.76313	0.000430462	1.54499	down
neg_6529	Psychosine sulfate	-2.6606	0.0439326	1.20016	down
neg_66	5-Hydroxylysine	-2.53487	0.00159878	1.50463	down
neg_6612	LysoPC 18-1(2n isomer)	-2.37038	0.000125803	1.60595	down
neg_6613	2-(7'-Methylthio)heptylmalic acid	-3.60278	0.00491205	1.49018	down
neg_6630	17-O-Acetylajmaline	-2.74473	0.0181185	1.33654	down
neg_6634	(5alpha,6beta,14alpha,20R,22R)-5,6,14,20,27-Pentahydroxy-1-oxowith-24-enolide	-7.9092	0.0180212	1.41336	down
neg_6649	Aminoimidazole ribotide	1.1221	0.0479157	1.15628	up
neg_6706	Tauroursodeoxycholic acid	-3.71711	0.000223214	1.68158	down
neg_6736	Chanoclavine-I aldehyde	-1.63716	0.0280297	1.30346	down
neg_6737	Ranitidine	-1.67159	0.0279153	1.18047	down
neg_6756	Trihexosylceramide (d18_1_16_0)	-10.2943	0.00885555	1.50302	down
neg_6770	Cytochalasin Opho	-5.70387	0.00385123	1.5702	down
neg_6778	LysoPG 18-1 (2n isomer)	-4.11232	0.0422779	1.22838	down
neg_6785	Tauroursocholic acid	-13.2006	0.017642	1.41414	down
neg_6801	Iganidipine	-10.3895	0.00204738	1.60187	down
neg_6807	(5Z)-7-[(1R,2R,5S)-5-Hydroxy-2-[(1E,3S,5Z)-3-hydroxyocta-1,5-dien-1-yl]-3-oxocyclopentyl]hept-5-enoylcarnitine	-5.26017	0.000839512	1.64619	down
neg_6836	LysoPE 17-0	-9.45444	0.00163179	1.63124	down
neg_6844	Terpendole K	-0.854506	0.0255905	1.26982	down
neg_6856	PE(20:0/20:4(5Z,8Z,11Z,14Z))	-3.16689	1.90756e-06	1.66356	down
neg_6862	Glutathionylspermine	-2.28981	0.0140407	1.42568	down
neg_6868	PI(22:4(10Z,13Z,16Z,19Z)/PGE2)	-4.96708	0.0159484	1.4203	down
neg_6927	(10S)-Juvenile hormone III acid diol	-4.37737	0.00650568	1.54376	down
neg_6973	O-[(9Z)-17-Carboxyheptadec-9-enoyl]carnitine	-4.54434	0.015918	1.37496	down
neg_6982	Postin	-3.2553	0.00693874	1.50396	down
neg_6990	N-Undecanoylglycine	1.09197	0.0212945	1.32294	up
neg_7007	Testosterone	2.03792	0.0357908	1.26019	up
neg_701	O-Phosphorylethanolamine	1.50969	0.0419104	1.23516	up
neg_7010	3-O-Demethylfortimicin A	2.02076	0.024553	1.30222	up
neg_7017	Wine lactone	1.9623	0.0100342	1.36051	up
neg_7034	Avermectin A2b monosaccharide	-10.1557	0.0296511	1.33601	down
neg_7039	PG(i-24:0/PGE2)	-1.20447	0.00444717	1.36409	down
neg_7048	L-Palmitoylcarnitine	-5.22377	0.00736604	1.49244	down
neg_7095	Cytosine deoxyribonucleoside	31.9179	0.0391118	1.27355	up
neg_7099	Glutathione	7.7664	0.0230442	1.36466	up
neg_71	1-Deoxy-D-glucitol	-1.37444	0.000139356	1.57745	down
neg_7111	Ile Ser Val Asp	-1.71397	0.00550967	1.48512	down
neg_7152	Microcystin LR	-6.56644	0.00430152	1.58441	down
neg_7162	N-[(3a,5b,7b)-7-hydroxy-24-oxo-3-(sulfooxy)cholan-24-yl]-Glycine	-2.53829	0.000513529	1.66809	down
neg_7181	Talaromycin A	1.39832	0.0159227	1.25644	up
neg_7186	(S)-9-Hydroxy-10-undecenoic acid	6.02727	0.0425817	1.24383	up
neg_7198	N-Eicosapentaenoyl Valine	-4.17354	0.000337187	1.66146	down
neg_7222	Bassanolide	-13.0005	0.0129507	1.45815	down
neg_7253	Janthitrem E	-1.96814	0.000389621	1.63005	down
neg_7261	3-Hydroxydodecanoic acid	1.58529	0.0456791	1.08115	up
neg_7271	Phorbol 12,13-dibutanoate	-4.01329	0.0086533	1.49086	down
neg_7277	lys-ser	-33.9669	0.0482122	1.2467	down
neg_7279	N-Eicosapentaenoyl Proline	-6.07909	0.000179555	1.68674	down
neg_7372	N-Stearoyl Proline	-9.42127	0.0122647	1.4555	down
neg_7373	Minaxolone	-3.54132	0.0167239	1.39805	down
neg_7419	N-Methyltyramine	35.2065	0.0499973	1.19735	up
neg_7429	N-Lauroyl Cysteine	4.17204	0.0281551	1.25568	up
neg_7430	Glycyrrhizic Acid	1.88642	0.0106804	1.32882	up
neg_7449	10-Nitrolinoleic acid	3.44146	0.0448391	1.19738	up
neg_7478	DIHYDRO-β-TUBAIC ACID	2.13337	0.0114315	1.40462	up
neg_7542	Foetidin	-3.0112	0.00187757	1.62015	down
neg_7544	Gentamicin C1	-3.94422	0.00164365	1.61136	down
neg_7594	2,3-Dihydro-6-methoxy-2,2-dimethyl-4H-1-benzopyran-4-one	1.67211	0.0323542	1.20339	up
neg_7595	Octanoic acid	2.09893	0.00454644	1.47082	up
neg_7596	4-Hydroperoxy-2-nonenal	3.53779	0.0196223	1.34697	up
neg_7602	6-Hexyl-1,4-dioxan-2-one	1.12726	0.0345626	1.20158	up
neg_7606	Rakicidin A	1.24379	0.0163578	1.31263	up
neg_7624	Velnacrine	-2.44659	0.00531871	1.53759	down
neg_7636	Peramine	-4.11356	0.0164511	1.40554	down
neg_7660	Ganoderic acid Mf	-6.05845	0.0492157	1.22652	down
neg_7673	Ganoderic acid eta	-2.91203	0.00304561	1.5927	down
neg_7680	Hoduloside I	-1.23006	0.0196896	1.28863	down
neg_7682	3-(Acetyloxy)-2-hydroxypropyl octadecanoate	-3.94133	0.00148371	1.62964	down
neg_7707	N-Docosahexaenoyl Arginine	-2.32702	0.000151784	1.57137	down
neg_7710	1,11-Undecanedicarboxylic acid	0.532963	0.0223952	1.25249	up
neg_7719	(R)-Butaprost	-3.05866	0.0156266	1.35006	down
neg_7722	Cetylmannoside	-3.06123	0.00411431	1.47929	down
neg_7758	PC(18:3(9Z,12Z,15Z)/22:2(13Z,16Z))	-4.08334	0.0229657	1.33299	down
neg_7760	cis-(Homo)2-aconitate	0.695846	0.0470599	1.1075	up
neg_7767	Cholylalanine	-4.43764	0.023957	1.35625	down
neg_7801	Hexadecanedioic acid	1.71298	0.0127843	1.42641	up
neg_7803	PA(12:0/16:1(9Z))	-0.930225	0.0110907	1.35087	down
neg_7838	Oleandomycin	-6.16197	0.0288102	1.37091	down
neg_7841	Epoxyeicosatrienoic acid	-3.93144	4.30602e-05	1.66227	down
neg_7900	MG(0:0/14:0/0:0)	0.896827	0.0407187	1.08687	up
neg_7918	Allocholic acid	-4.33971	0.000818384	1.62678	down
neg_7931	(5R)-5-((3R,5S,7R,9S,10S,12S,13R,14S,17R)-3,7,12-trihydroxy-10,13-dimethylhexadecahydro-1H-cyclopenta[a]phenanthren-17-yl)hexanoic acid	-4.67429	0.00689995	1.51483	down
neg_7939	Naldemedine	-5.45644	0.00866514	1.47108	down
neg_7941	PC(20:3(5Z,8Z,11Z)/LTE4)	-5.37023	0.00612182	1.55677	down
neg_7969	PG(a-25:0/PGJ2)	-6.17074	0.0211052	1.38364	down
neg_7974	Deoxycholic acid glycine conjugate	-1.94078	9.64142e-07	1.68701	down
neg_7996	Lolitrem E	-1.87889	0.00771335	1.46977	down
neg_7998	Tunicamycin B	-3.58507	0.00348572	1.54272	down
neg_8014	3,5-Didecanoylpyridine	-2.3623	1.3532e-05	1.65221	down
neg_8015	N-Stearoyl Valine	-4.42118	0.000763584	1.65102	down
neg_8058	Erythromycin C	-1.83652	8.14105e-06	1.67175	down
neg_8060	Palmitoyl glucuronide	-3.68114	0.00417349	1.57001	down
neg_8074	N'-(1,6-Dihydro-6-oxo-2-pyridinyl)-N,N-dipropylmethanimidamide	2.10968	0.0328359	1.25956	up
neg_8075	Eremopetasidione	3.06797	0.00868357	1.43062	up
neg_8077	Furanofukinin	1.45088	0.0422326	1.21774	up
neg_8092	Menaquinol	-4.56757	0.0225807	1.37984	down
neg_8101	1-epi-Valienol 7-phosphate	1.04862	0.0157697	1.32755	up
neg_8102	Lexacalcitol	-1.73379	0.000575065	1.61537	down
neg_8154	Ponasteroside A	-1.19603	0.00194752	1.50931	down
neg_8167	cis-3-Hexenyl lactate	2.056	0.00323783	1.50408	up
neg_8168	N-Linoleoyl Tyrosine	-1.22339	0.0343453	1.21848	down
neg_8169	4-Oxo-13-cis-retinoate	-0.638702	0.0211236	1.28317	down
neg_819	Ornithine	-0.733287	0.0437888	1.10955	down
neg_8232	(3R,5R)-7-[(1S,2S,8S,8aR)-2-methyl-8-(2-methylbutanoyloxy)-1,2,6,7,8,8a-hexahydronaphthalen-1-yl]-3,5-dihydroxyheptanoic acid	-3.09882	0.0209343	1.37365	down
neg_8244	Cis-10-Pentadecenoic Acid(C15-1)	1.45038	0.021092	1.34065	up
neg_8261	Cholesterol phosphate	-2.8333	0.00253159	1.58478	down
neg_8269	348281290	-1.966	1.4081e-05	1.67669	down
neg_8302	Asparagoside B	-5.07993	0.0358358	1.28193	down
neg_8317	Megestrol	-2.36828	0.0187101	1.37011	down
neg_8370	L-Cyclopentylglycine	2.46573	0.0314948	1.18929	up
neg_8393	LysoPE(16:0/0:0)	-1.66129	1.80871e-05	1.6427	down
neg_8407	1-(2-Aminophenyl)decane-1,3-dione	-0.845937	0.0276307	1.22439	down
neg_8411	12-Hydroxydodecanoic acid	1.95633	0.00109307	1.55964	up
neg_8412	Nebramine	-2.2401	0.0157257	1.43646	down
neg_8435	octanoate	1.06564	0.0161707	1.33202	up
neg_8441	1-Heptadecanoylglycerophosphoethanolamine	-0.673682	0.0204289	1.30404	down
neg_8444	lpc(0-0_18-1)	-1.16366	0.000601789	1.54991	down
neg_8445	3'-N-Acetyl-4'-O-(10,12-octadecadienoyl)fusarochromanone	-3.60358	0.00856374	1.50304	down
neg_8461	Retaspimycin	-0.782126	0.000657414	1.58603	down
neg_8479	Ganoderic acid H	1.34925	0.00649036	1.47658	up
neg_8492	16-Feruloyloxypalmitate	-2.67421	0.0036333	1.56409	down
neg_8506	(17E,19E,21E,23E,25E)-4,6,8,10,12,14,16,27-Octahydroxy-3-(1-hydroxyhexyl)-17,28-dimethyl-1-oxacyclooctacosa-17,19,21,23,25-pentaen-2-one	-1.55092	0.000298568	1.58574	down
neg_8511	1-(9Z,12Z,15Z-Octadecatrienoyl)-2-hydroxy-sn-glycero-3-phosphocholine	-1.75492	0.0401227	1.1908	down
neg_8517	isopimaric acid	-3.52707	0.0108186	1.44167	down
neg_8527	10-Deoxymethymycin	-3.34337	0.011278	1.46193	down
neg_8530	Lathosterol	-3.66755	0.0155703	1.37894	down
neg_8531	3-Oxo-7,8-dihydro-alpha-ionol	-20.8685	0.0398845	1.27261	down
neg_8541	1-Isopropyl-N-((6-methyl-2-oxo-4-propyl-1,2-dihydropyridin-3-yl)methyl)-6-(2-(4-methylpiperazin-1-yl)pyridin-4-yl)-1H-indazole-4-carboxamide	-1.33619	0.00465425	1.53677	down
neg_8548	2-Hexaprenyl-3-methyl-6-methoxy-1,4-benzoquinone	-0.947912	0.0106135	1.43988	down
neg_8589	Arachidonoyl Serinol	-0.685828	0.0191662	1.28026	down
neg_86	D-glycero-L-galacto-Octulose	-1.48735	0.000316873	1.51195	down
neg_8602	5-(14-Nonadecenyl)-1,3-benzenediol	-10.7996	0.0426245	1.26914	down
neg_8608	(3beta,17alpha,23S)-17,23-Epoxy-3,28,29-trihydroxy-27-norlanost-8-en-24-one	-2.29657	0.000132176	1.61429	down
neg_8649	4-Acetylzearalenone	-1.17544	0.0290607	1.20825	down
neg_867	(6R)-6-(l-erythro-1,2-dihydroxypropyl)-5,6,7,8-tetrahydro-4a-hydroxypterin	-2.24396	1.92992e-05	1.62319	down
neg_8722	Maslinic acid 3-O-b-D-glucoside	-2.59261	0.0278543	1.28976	down
neg_8728	Lucidenic acid M	-2.04316	0.0036066	1.54575	down
neg_8738	LysoPC(22_1(13Z)_0_0)	-1.05502	0.014628	1.3412	down
neg_8750	PE(24:1(15Z)/LTE4)	-3.28864	0.000951873	1.64008	down
neg_8756	Ipomeatetrahydrofuran	0.851315	0.0153092	1.29784	up
neg_8769	PC(2:0/PGE1)	-1.12063	5.57029e-06	1.66476	down
neg_8770	Glycyl-prolyl-arginyl-valyl-valyl-glutamic acid	1.4034	0.0228919	1.16251	up
neg_8779	Ganoderic acid L	-1.71817	0.00509035	1.44798	down
neg_8788	PC(17:2(9Z,12Z)/0:0)	-1.01177	0.000140014	1.59817	down
neg_8810	Physalolactone B	-1.34068	5.91303e-05	1.64917	down
neg_8816	Gramicidin S	-2.34858	0.000188471	1.62413	down
neg_8818	Cytarabine	-2.59663	0.000407737	1.60516	down
neg_8852	LysoPE(0:0/22:2(13Z,16Z))	-0.896209	0.00675903	1.37039	down
neg_8863	Cyclomarin A	-1.66458	0.000408543	1.63515	down
neg_8864	CDP-DG(a-25:0/20:3(5Z,8Z,11Z)-O(14R,15S))	-1.0105	0.00161331	1.56314	down
neg_89	Genistein	-0.63407	0.0178478	1.25246	down
neg_8900	Taurochenodeoxycholate	-1.82249	0.0114809	1.37941	down
neg_8917	PI(22:2(13Z,16Z)/PGF1alpha)	-1.77768	7.63935e-05	1.61538	down
neg_8973	3-Amino-2,3-dideoxy-scyllo-inosose	-2.12699	0.00100721	1.5873	down
neg_8974	sn-Glycero-3-phosphoethanolamine	-1.25517	0.0253378	1.22613	down
neg_8982	Ajmaline	-2.22927	0.0152074	1.39872	down
neg_8991	CDP-DG(a-17:0/i-24:0)	-0.692448	0.0136251	1.36533	down
neg_8992	Zonisamide	0.52639	0.0484128	1.05909	up
neg_90	Dihydrokalafungin	-1.41011	0.0235079	1.2056	down
neg_9048	Linoleic acid	-0.940637	0.000458736	1.5982	down
neg_9057	Deferoxamine	-0.364147	0.0201565	1.29774	down
neg_9073	5-(2-Furanyl)-1,2,3,4,5,6-hexahydro-7H-cyclopenta[b]pyridin-7-one	-1.50606	6.6018e-05	1.63344	down
neg_9149	Coprocholic acid	-2.58456	0.00561314	1.54731	down
neg_9160	PC(24:1(15Z)/P-18:1(11Z))	-5.46057	0.0466872	1.25173	down
neg_9172	Novamethymycin	-1.75089	1.93435e-05	1.62305	down
neg_9185	Fluocortolone Pivalate	-2.11307	0.0376856	1.18746	down
neg_9198	Filipin II	-2.74671	0.0198058	1.38251	down
neg_922	(7R)-7-(5-Carboxy-5-oxopentanoyl)aminocephalosporinate	1.84089	0.0317475	1.29307	up
neg_9221	alpha-Dimorphecolic acid	1.08396	0.0375978	1.24562	up
neg_9229	LysoPE(0:0/22:5(4Z,7Z,10Z,13Z,16Z))	-1.2934	0.00499613	1.42583	down
neg_9237	LysoPI(18:2(9Z,12Z)/0:0)	0.966027	0.00454965	1.51807	up
neg_9239	LysoPI(0:0/18:0)	0.597954	0.0214895	1.20746	up
neg_9271	LysoPC(22:5(4Z,7Z,10Z,13Z,16Z)/0:0)	-0.89506	0.000848343	1.58838	down
neg_9338	PE(22:0/LTE4)	-1.2695	0.00567806	1.39738	down
neg_9343	Pexacerfont	-0.845909	0.0329914	1.15221	down
neg_9348	4-alpha-Methyl-5-alpha-cholest-7-en-3-one	-4.57329	0.000162384	1.66537	down
neg_9349	LysoPC(15:0/0:0)	-1.59055	0.00111868	1.55404	down
neg_9361	PE-NMe2(16:0/20:1(11Z))	0.375398	0.0237112	1.21861	up
neg_9373	Ganglioside GA2 (d18:1/16:0)	-1.32475	0.00113706	1.53355	down
neg_9385	Palmitic acid	1.63235	0.0107068	1.34237	up
neg_9393	(4Z,7Z,10Z,13Z,16Z,19Z)-Docosahexaenoic acid	1.68595	0.00170509	1.57136	up
neg_9421	PC(15:0/18:1(11Z))	1.45531	0.00227783	1.49483	up
neg_9435	Gingerglycolipid B	-1.93695	0.0457401	1.23756	down
neg_9449	lps(18-0)	-0.987663	0.0103714	1.33925	down
neg_9451	ponasterone A	-1.16589	0.00199709	1.51612	down
neg_9467	Bardoxolone methyl	-1.49675	0.00840569	1.39871	down
neg_9497	Indinavir	-1.06404	0.000362902	1.62533	down
neg_9502	PC(22:1(13Z)/22:5(7Z,10Z,13Z,16Z,19Z))	-3.56925	4.25236e-06	1.66	down
neg_9508	Trihexosylceramide (d18_1_20_0)	-0.61801	0.0117834	1.38395	down
neg_952	But-2-en-2-yl 2-aminoethaneperoxoate	-2.20258	0.000420173	1.52001	down
neg_9529	Rhodovibrin	-2.72111	0.0120721	1.38115	down
neg_9532	3-Hydroxyheptanoylcarnitine	-2.01252	0.00452263	1.52569	down
neg_9551	(2-aminoethoxy)[2-hydroxy-3-(octadecanoyloxy)propoxy]phosphinic acid	-1.84617	0.0141276	1.41446	down
neg_9558	(2R,3R,4S,5S,6R)-2-[1,7-bis(4-hydroxyphenyl)heptan-3-yloxy]-6-[[(2S,3R,4R)-3,4-dihydroxy-4-(hydroxymethyl)oxolan-2-yl]oxymethyl]oxane-3,4,5-triol	-0.924537	0.0155668	1.29052	down
neg_9569	Cucurbitacin A	1.47174	0.0037762	1.52979	up
neg_958	2-amino-3,7-dideoxy-D-threo-hept-6-ulosonate	1.00716	0.0463154	1.2101	up
neg_9586	1,2-Ethanediol monoricinoleate	1.34394	0.0193343	1.35351	up
neg_963	Fructosamine	1.29385	0.0235749	1.32168	up
neg_970	2,3,4,5,6,7-Hexahydroxyheptanoic acid	-2.15578	0.00536032	1.40648	down
neg_971	D-Myoinositol 4-phosphate	2.26957	0.0277241	1.31013	up
neg_9727	MG(PGF2alpha/0:0/0:0)	-4.32181	0.000145182	1.67841	down
neg_9747	Proansamycin X	-2.17782	0.0148741	1.43143	down
neg_9771	Furostane base -2H + O-Hex	-3.01857	0.0364193	1.28627	down
neg_9778	(3R,2'S)-Myxol 2'-alpha-L-fucoside	-1.97718	0.00567012	1.48714	down
neg_9779	6,8a-Seco-6,8a-deoxy-5-oxoavermectin ''1b'' aglycone	-0.59743	0.00101273	1.51466	down
neg_9796	21,22-Diprenylpaxilline	-1.08873	0.0113496	1.33227	down
neg_9888	(E)-3-decen-1-ol	-2.56992	0.000136353	1.61033	down
neg_99	2-[(4-hydroxy-3,5-dimethoxyphenyl)methoxy]-6-(hydroxymethyl)oxane-3,4,5-triol	0.602561	0.00185957	1.48063	up
neg_9929	6,8-Docosanedione	-4.75596	0.0262903	1.32308	down
neg_9982	2-Pentadecylfuran	1.94115	0.00638872	1.4272	up
neg_9995	Cycloaspeptide A_120252	-1.30862	0.0346224	1.22561	down
pos_10006	Betamethasone 17,21-dipropionate	2.8337	0.00536733	1.4949	up
pos_10017	3'-Amino-3'-deoxythimidine glucuronide	-3.08562	0.000307679	1.66208	down
pos_10040	10-Hydroxycarbazepine	-1.77883	0.0347899	1.16121	down
pos_10055	5-Methylphenazine-1-carboxylate	-1.85254	0.0148904	1.23993	down
pos_10057	Panaquinquecol 2	-1.62032	0.0101588	1.29099	down
pos_10107	19-Hydroxytestosterone	-0.807046	0.0271522	1.27125	down
pos_1013	(R)-(+)-2-Pyrrolidone-5-carboxylic acid	0.818325	5.93326e-05	1.63218	up
pos_10141	Fumagillol	-6.0144	0.0184081	1.38532	down
pos_10177	1-Deoxy-11-oxopentalenate	-2.66449	0.0309194	1.30539	down
pos_10178	Lysyl-Arginine	-4.17924	5.11944e-05	1.68766	down
pos_1021	Polyvidone	1.65347	0.00332381	1.51372	up
pos_10216	Sarpagine	-1.17273	0.00239582	1.45257	down
pos_1022	N-Acetyl-S-(N-methylcarbamoyl)cysteine	0.86267	0.000666194	1.49552	up
pos_1030	D-Gluconic acid	4.42123	0.00956854	1.46694	up
pos_1035	2-Thiouridine	3.33972	0.0168191	1.39425	up
pos_10362	5''-Phosphoribostamycin	-4.87994	0.000934298	1.64901	down
pos_10424	N-Fructosyl isoleucylglutamate	4.05473	0.017327	1.34872	up
pos_10463	Metabolite M	-0.842562	0.00304432	1.45023	down
pos_10465	3b,17a,21-Trihydroxypregnenone	-0.657162	0.0210761	1.33533	down
pos_10496	1-H-Inden-1-one,2,3-dihydro-3,3,5,6-tetramethyl	-6.19131	0.0040569	1.58514	down
pos_10510	PGP(a-25:0/5-iso PGF2VI)	-4.78895	0.0016503	1.63781	down
pos_10521	1,4-Diethylbenzene	-31.8041	0.00129223	1.64129	down
pos_10524	Decahydro-2-naphthoic acid	-4.60586	0.00164293	1.62256	down
pos_10528	3,4-Dihydrocadalene	-7.0364	0.00203879	1.63106	down
pos_10529	1-(2,6,6-Trimethyl-2-cyclohexen-1-yl)-1,6-heptadien-3-one	-7.92773	0.00274967	1.61387	down
pos_10532	3-Deoxyestradiol	-14.2031	0.00963033	1.51478	down
pos_10533	Panaxydiol	-8.21791	0.00467666	1.5801	down
pos_10544	5-N-Acetyl-7-N-(D-alanyl)-legionaminic acid	-34.5016	0.00210577	1.62349	down
pos_10546	2,3-Dehydro-gibberellin A9	-5.46126	0.00277291	1.61384	down
pos_1055	Versicolorone	2.27347	0.015414	1.40639	up
pos_10551	N-Docosahexaenoyl Aspartic acid	-4.72922	0.00513499	1.5569	down
pos_10552	N6-Carbamoyl-L-threonyladenosine	-4.63051	0.000413657	1.66821	down
pos_10580	CL(10:0/10:0/10:0/10:0)	-8.97234	0.0108597	1.49681	down
pos_10593	Cyclobrassinone	-0.792426	0.00116244	1.46605	down
pos_10595	5-carboxycytidine	-0.854997	0.000965408	1.47641	down
pos_10606	Taurodeoxycholic acid	-4.55997	0.000753374	1.66533	down
pos_1064	KBT 1585 hydrochloride	4.2454	0.02236	1.35261	up
pos_10655	Mepartricin B	-2.9652	0.00179377	1.46517	down
pos_1067	Glutathione, oxidized	5.4211	0.015451	1.40402	up
pos_10721	Amcinonide	-4.5801	0.00192675	1.60209	down
pos_10759	4-Methylbiphenyl	-33.2646	0.000768208	1.66217	down
pos_1076	Coenzyme F420	4.27016	0.0172531	1.37931	up
pos_10761	1,2-dihydrostilbene	-33.1111	0.0022697	1.61586	down
pos_10813	Cholylserine	-6.40046	0.00118483	1.64396	down
pos_1091	Alanylleucine	4.49253	0.0110674	1.44097	up
pos_10948	1-O-Acetyl britannilactone	-6.39939	0.0010022	1.64559	down
pos_10949	21-Deoxycortisol	-2.97758	0.000100162	1.62747	down
pos_10971	angiotensin (1-7)	-0.870539	0.0349058	1.12136	down
pos_10982	trans-1,2-Cyclohexanediol	-1.05805	0.0226416	1.21136	down
pos_10990	Meptazinol	-0.527194	0.00461609	1.39896	down
pos_10991	Dehydroepiandrosterone	-2.342	0.000559077	1.61528	down
pos_11010	PE(DiMe(13,5)/LTE4)	-4.71123	0.00405659	1.58979	down
pos_11014	Sulfolithocholylglycine	-5.82046	0.0286393	1.32839	down
pos_11044	6-Methyladenine	1.97056	0.000305437	1.63038	up
pos_11048	12-[Methyl-(4-nitro-2,1,3-benzoxadiazol-7-yl)amino]octadecanoic acid	-11.6769	0.044999	1.25097	down
pos_1110	Dimethyl fumarate	0.930467	0.0297168	1.2658	up
pos_11128	Cholyllysine	-9.73496	0.036783	1.2965	down
pos_1118	Triacanthine	0.729595	0.0297724	1.25968	up
pos_11252	Cholylarginine	-3.13418	0.0218308	1.40542	down
pos_11282	2,4,5,7alpha-Tetrahydro-1,4,4,7a-tetramethyl-1H-inden-2-ol	-3.38242	0.000412502	1.63674	down
pos_11290	arg-ser	-1.68261	4.71277e-06	1.67205	down
pos_11291	Biotripyrrin-b	-0.811285	0.0177967	1.23691	down
pos_11318	Nicotyrine	1.01236	0.0036843	1.40449	up
pos_11323	ethyl-9-decenoate	1.02931	0.00534843	1.45468	up
pos_11325	Pyocyanin	-1.96989	0.0411393	1.08259	down
pos_11331	Biopterin	-1.60826	0.0228883	1.18925	down
pos_11332	Difenoxuron	-1.21339	0.0129455	1.2756	down
pos_11417	all-trans-4-Oxoretinoic acid	-3.31381	0.00803881	1.48915	down
pos_11426	Antibiotic JI-20A	-1.19415	0.000236569	1.5633	down
pos_11427	12-hht	-2.73774	0.00182513	1.55086	down
pos_11428	Astaxanthin	-2.63832	0.00186538	1.55429	down
pos_11442	4-deoxypyridoxine	-1.44836	0.00287688	1.52744	down
pos_11444	Phoenicoxanthin	-3.94995	0.00120084	1.58186	down
pos_11446	Phenylethyl alcohol	-2.49129	0.00636426	1.50359	down
pos_11454	2,6-Dimethylnaphthalene	-2.54035	0.00730717	1.4949	down
pos_11455	hexylresorcinol	-2.85042	0.00788225	1.49104	down
pos_11461	7-Ethyl-3,6-dihydro-1,4-dimethylazulene	-2.93539	0.00942918	1.46416	down
pos_11462	9-Hydroxymegastigma-4,6,7-trien-3-one	-2.01793	0.0127189	1.42597	down
pos_11464	(5alpha,8beta,9beta)-5,9-Epoxy-3,6-megastigmadien-8-ol	-2.7576	0.00909252	1.47217	down
pos_11466	alpha-Corocalene	-3.85144	0.00595095	1.52239	down
pos_11468	alpha-Amylcinnamyl acetate	-3.15169	0.00959317	1.46908	down
pos_11470	FS4 toxin	-3.16431	0.0140404	1.42734	down
pos_11473	(Z)-alpha-Bergamotenoic acid	-1.97108	0.00405692	1.51264	down
pos_11475	Dehydrofalcarinone	-3.14809	0.0103126	1.45811	down
pos_11476	Dehydrofalcarinol	-1.96156	0.0049893	1.5053	down
pos_11477	7A-Methyl-19-nortestosterone	-3.39809	0.0087923	1.47815	down
pos_11478	3''-Hydroxy-geranylhydroquinone	-3.71375	0.00818623	1.48466	down
pos_11479	4-[1-Ethyl-2-(4-methylphenyl)butyl]phenol	-2.49648	0.0107437	1.43155	down
pos_1148	Moxifloxacin	1.90189	0.0228526	1.33466	up
pos_11481	Venlafaxine	-2.87597	0.0074505	1.49616	down
pos_11482	anhydroretinol	-0.880199	0.0199604	1.22725	down
pos_11483	3beta-Fluoroandrost-5-en-17beta-ol	-2.30869	0.00599135	1.48334	down
pos_11484	[12]-Shogaol	-3.59424	0.0204975	1.36777	down
pos_11485	Becocalcidiol	-3.12253	0.00776956	1.48533	down
pos_11486	Bufadienolide	-3.17741	0.0102008	1.45584	down
pos_11489	Solasodine	2.22867	0.00144802	1.51632	up
pos_11490	Phorone A	-3.13939	0.0119932	1.44173	down
pos_11491	Antibiotic SB 202742	-3.07775	0.00545731	1.51717	down
pos_11503	Juvenile hormone III	-2.68549	0.00208352	1.56038	down
pos_11507	PGD3	-2.41055	0.00103309	1.56721	down
pos_11510	methyl-1,4-benzoquinol	-3.6019	0.00254722	1.54748	down
pos_11525	Brucein E	34.1913	0.0267864	1.34206	up
pos_11533	Neoacrimarine H	34.8929	0.0179119	1.40709	up
pos_11545	Deoxycholylserine	-3.9338	0.000601199	1.63284	down
pos_11586	Glutaminyllysine	-8.09062	0.0161386	1.40745	down
pos_11587	Bialaphos	-2.08843	0.0112819	1.37601	down
pos_11592	LysoPA(0:0/18:1(9Z))	-1.74851	9.22085e-05	1.62454	down
pos_11597	Nodularin	-5.74774	0.0153876	1.42123	down
pos_11607	Ribostamycin	-8.47362	0.00025068	1.67672	down
pos_11626	1-Dodecanethiol	-1.29728	0.000173593	1.56499	down
pos_11652	Peregrine	-4.20034	0.0289065	1.32013	down
pos_11658	Malptll	-4.69637	0.0104462	1.43653	down
pos_11664	17beta-Estradiol-2,3-quinone	-2.77948	0.00971948	1.47812	down
pos_11669	PI(20:1(11Z)/PGF1alpha)	-9.63175	0.00602692	1.54868	down
pos_11679	5-Oxopentanoate	-4.16017	0.00660599	1.5201	down
pos_11681	1,3,5,7,9,11,13-Pentadecaheptaene	-2.959	0.00108062	1.61864	down
pos_11695	Celastrol	-6.98886	0.00767728	1.51599	down
pos_11702	Lucidone C	-6.38394	0.00139975	1.61322	down
pos_11705	2-Pentanamido-3-phenylpropanoic acid	-2.31097	0.00762209	1.39785	down
pos_11714	3alpha,11beta,21-Trihydroxy-20-oxo-5beta-pregnan-18-al	-1.91087	0.000457322	1.5602	down
pos_11716	EnP(5,8)	-4.5954	0.00477095	1.57734	down
pos_11736	Eleutheroside M	-5.34423	0.00303399	1.58707	down
pos_11748	Glucosyl (2E,6E,10x)-10,11-dihydroxy-2,6-farnesadienoate	-0.917957	0.00119681	1.51358	down
pos_11765	UDP-3-O-(3-hydroxytetradecanoyl)-D-glucosamine	-5.27571	0.0120745	1.48854	down
pos_11776	Sorbitan oleate	-3.73448	0.0133851	1.45989	down
pos_11792	Dihydrocumambrin A	-2.20852	0.000214551	1.57913	down
pos_11794	Nepetariaside	0.905929	0.000485419	1.56616	up
pos_118	beta-D-Fructose 2,6-bisphosphate	3.61498	0.0237016	1.34622	up
pos_11805	3a,7b,12a-Trihydroxyoxocholanyl-Glycine	-3.86242	2.56308e-05	1.68931	down
pos_11822	(Z)-1-(Methylthio)-5-phenyl-1-penten-3-yne	-5.56556	0.00273011	1.59154	down
pos_11823	p-Menth-1-ene-8-thiol	-6.10464	0.00163494	1.61668	down
pos_11826	3-Deoxyestrone	-1.46545	0.00126258	1.56687	down
pos_11828	18-Nor-4(19),8,11,13-abietatetraene	-2.13268	0.00295408	1.58398	down
pos_11830	1,1'-[1,12-Dodecanediylbis(oxy)]bisbenzene	-3.52019	0.00663868	1.51737	down
pos_11835	Deoxycholylthreonine	-1.86804	0.0122396	1.37895	down
pos_11839	PG(i-24:0/20:4(6Z,8E,10E,14Z)-2OH(5S,12R))	-4.53359	0.0146115	1.42115	down
pos_11854	4-Hydroxy-3-methyl-2-(2-propynyl)-2-cyclopentene-1-one	-2.51731	0.00156192	1.60426	down
pos_11864	Pentenylbenzene	-2.80738	0.00114416	1.60938	down
pos_11869	(S)-Limonene	-2.4949	0.00317028	1.54712	down
pos_11870	Geijerone	-2.42701	0.00125652	1.58241	down
pos_11872	Homodihydrojasmone	-2.32423	0.00151455	1.55874	down
pos_11874	Cucurbic acid	-2.29436	0.000739775	1.5916	down
pos_11876	Megastigmatrienone	-2.18697	0.001345	1.56857	down
pos_11877	1-Isothiocyanato-4-phenylbutane	-3.70423	0.00162005	1.61402	down
pos_11879	alpha-Amylcinnamaldehyde	-1.44284	0.00596348	1.48618	down
pos_11883	13-Oxo-9,11-tridecadienoic acid	-1.77109	0.00560326	1.46367	down
pos_11885	Stearidonic acid	-2.51456	0.0030278	1.53656	down
pos_11886	Strigolactone ABC-rings	-2.00166	0.0230361	1.31056	down
pos_11888	Bolandiol	-1.86645	0.00753518	1.41074	down
pos_11889	3-Gonal	-2.3113	0.00470288	1.5052	down
pos_11890	5-Hydroxy-1-(4-hydroxyphenyl)-3-decanone	-2.31732	0.00195297	1.5594	down
pos_11891	Hydroxy-gamma-sanshool	4.21739	0.0357222	1.25057	up
pos_11893	16alpha-Hydroxyestrone	-2.16658	0.016837	1.3719	down
pos_11895	3beta-Fluoro-5beta-pregnan-20-one	-2.43769	0.00197709	1.56316	down
pos_11896	Tetracosahexaenoic acid	-2.2797	0.00141119	1.57747	down
pos_11899	4-Hydroxyretinoic acid	-2.24899	0.00830132	1.45942	down
pos_11900	AM404	-2.10068	0.0166756	1.36264	down
pos_11908	Glycochenodeoxycholate	-1.68203	0.0169059	1.3345	down
pos_11920	xi-5-Isopropyl-2(5H)-furanone	-2.94611	0.00111569	1.5706	down
pos_11926	PI(20:0/PGF2alpha)	-4.64321	0.00364878	1.5778	down
pos_11927	Styrene-cis-2,3-dihydrodiol	-1.98839	0.00620401	1.39931	down
pos_11941	3-Ethyltoluene	-2.32736	0.00109373	1.57468	down
pos_11942	Eucarvone	-1.99021	0.00104002	1.5863	down
pos_11943	Methyl-delta-ionone	-2.92672	0.00122039	1.60478	down
pos_11945	Furanodiene	-2.4859	0.00143015	1.58536	down
pos_11947	5,10(15)-Cadinen-4-ol	-3.10805	0.00148651	1.6049	down
pos_11952	Irisresorcinol	-2.44915	0.00362687	1.51207	down
pos_11989	Megalomicin C2	-5.74931	0.00349705	1.59449	down
pos_11997	5'-Azacytidine	-6.39072	0.00512098	1.54948	down
pos_12010	Taurine	-7.90469	0.00671483	1.52289	down
pos_12011	9-Methylsulfanylpurine	-6.37134	0.00744993	1.5129	down
pos_12012	beta-Alanyl-L-lysine	-1.63114	0.0346966	1.26833	down
pos_12015	Histidyltryptophyldiketopiperazine	-4.70864	0.00805527	1.50203	down
pos_12017	Oclacitinib	-3.25767	0.00183051	1.61946	down
pos_12018	N-[2-[[5-[(Dimethylamino)methyl]furan-2-yl]methylsulfanyl]ethyl]-N'-methyl-2-nitroethanimidamide	-5.79326	0.0058673	1.53941	down
pos_12019	Navoximod	-4.61913	0.00284776	1.59029	down
pos_12022	ZOLAZEPAM	-8.20317	0.00673602	1.52344	down
pos_12025	Propargite	-6.12693	0.00752534	1.51301	down
pos_12026	Ethyl 3-((6-(4,5-dihydro-1H-benzo[d]azepin-3(2H)-yl)-2-(pyridin-2-yl)pyrimidin-4-yl)amino)propanoate	-3.89571	0.00884039	1.49437	down
pos_12027	Proansamitocin	-6.40127	0.0064868	1.52808	down
pos_12034	5β-CHOLANIC ACID-3α, 12α-DIOL N-(2-SULPHOETHYL)-AMIDE	-4.87479	0.00406416	1.56682	down
pos_12040	Stevioside	-1.12138	0.0121526	1.35119	down
pos_12052	3-beta-D-Galactosyl-sn-glycerol	-3.68493	0.00015642	1.66019	down
pos_12054	Chloropyramine	-7.91589	0.00378939	1.57053	down
pos_1206	N-Acetyl-alpha-D-glucosamine 1-phosphate	-1.36079	0.00561384	1.43562	down
pos_12065	Nebramycin 5'	-4.16833	0.000937657	1.62546	down
pos_12071	Nafazatrom	-2.02271	0.000651789	1.48654	down
pos_12088	ent-kaur-16-en-19-oate	2.54577	0.0186823	1.32083	up
pos_12094	Lactarofulvene	-3.50597	0.0303276	1.31033	down
pos_1211	Tetracosapentaenoic acid (24:5n-3)	3.0889	0.00574766	1.50708	up
pos_12113	3-Dehydroecdysone	-5.77713	0.0131441	1.44816	down
pos_12122	3-Methyl-19-nor-17alpha-pregna-1,3,5(10)-trien-17-ol	-5.19812	0.0283708	1.33379	down
pos_12133	11-Dehydrocorticosterone	-4.30907	0.0374399	1.27318	down
pos_12138	(2S,3R,4R)-2-Amino-3,4-dihydroxy-2-(hydroxymethyl)-14-oxoicos-6-enoic acid	-1.11343	0.0282002	1.2125	down
pos_12147	Erinacine D	-3.05423	0.0454984	1.2309	down
pos_12169	Chenodeoxycholic acid glycine conjugate	-7.67795	0.00158956	1.63251	down
pos_12177	5-Oxoavermectin ''2b'' aglycone	-1.27462	0.00874965	1.30241	down
pos_12182	Zaragozic acid A	-2.64245	0.000644269	1.60457	down
pos_12185	Deramciclane	-26.7088	0.0386042	1.31195	down
pos_12187	N,N'-Diacetylbenzidine	-1.48882	0.00991657	1.28686	down
pos_12193	1,8-Heptadecadiene-4,6-diyne-3,10-diol	-1.9974	0.0121192	1.46233	down
pos_122	Asn Asp Asp	-0.427302	0.0490306	1.12141	down
pos_12208	isopropyl beta-D-galactopyranoside	-6.62343	0.0320286	1.27398	down
pos_12229	Allylestrenol	-6.08412	0.0454995	1.24902	down
pos_12232	1alpha,24-Dihydroxycholecalciferol	-3.32071	0.00312956	1.59165	down
pos_12233	[3-[(2R,6S)-2,6-Dimethylpiperidin-1-yl]-4H-oxadiazol-3-ium-5-ylidene]azanide	-1.66542	0.0241213	1.31035	down
pos_12234	1α,18-dihydroxyvitamin D3 / 1α,18-dihydroxycholecalciferol	-3.49688	0.0126462	1.45563	down
pos_12235	5b-Cholestane-3a,7a,12a,24,25-pentol	-6.24651	0.0133771	1.45771	down
pos_12236	5beta-Cyprinolsulfate	-2.64678	0.0049171	1.52177	down
pos_12240	Androsterone	-7.58694	0.00292598	1.60042	down
pos_12243	Cathasterone	-11.3159	0.0288051	1.35133	down
pos_12244	CE(22_1(13Z))	-3.70729	0.00106905	1.59516	down
pos_12270	Gentamicin C1a	-2.55873	0.00758609	1.48988	down
pos_12321	Ganolucidic acid C	-1.46121	0.00313238	1.46007	down
pos_12327	C14:5n-1,3,5,7,9	-1.28344	0.0489217	1.12021	down
pos_12331	1,18-Octadecanediol	-2.34971	0.0251637	1.30856	down
pos_12333	Butaprost	-3.5918	0.0230725	1.30654	down
pos_12335	PI(18:1(11Z)/6 keto-PGF1alpha)	-3.9877	0.00499612	1.5616	down
pos_12341	Phenylethylacetate	-2.84074	0.00265526	1.56732	down
pos_12342	Perillic acid	-1.97817	0.00554758	1.4986	down
pos_12343	(1S,4R)-1-Hydroxy-2-oxolimonene	-1.59877	0.00156296	1.55476	down
pos_12345	dihydroactinidiolide	-3.4082	0.00270138	1.54609	down
pos_12346	Dibutyl sulfide	-3.94905	0.003483	1.53915	down
pos_12349	Carvyl acetate	-3.55743	0.00896215	1.45079	down
pos_12350	Terpinyl acetate	-3.35593	0.00251655	1.53309	down
pos_12352	11,12,13-Trinor-1,3,5-bisabolatrien-10-oic acid	-2.94543	0.0082816	1.44051	down
pos_12356	(±)-Ibuprofen	-3.41189	0.00402458	1.49948	down
pos_12359	cis-1,2-Diphenylcyclobutane	-3.76758	0.00760648	1.48247	down
pos_12366	6E,8E,12E,14E-Hexadecatetraen-10-ynoic acid	-2.54721	0.00607831	1.46316	down
pos_12367	12-trans-Hydroxy juvenile hormone III	-4.2358	0.0112484	1.40926	down
pos_12368	13Z,17-Octadecadiene-9,11-diynoic acid	-2.29364	0.00914289	1.43261	down
pos_12375	delta2-THA	-3.32823	0.0121383	1.40026	down
pos_12382	Pregnan-20-one, 17-(acetyloxy)-3-hydroxy-6-methyl-, (3b,5b,6a)-	-3.29128	0.00921758	1.42728	down
pos_12385	N-Docosahexaenoyl Threonine	-5.58885	0.000677821	1.6626	down
pos_12393	PG(22:4(7Z,10Z,13Z,16Z)/20:4(6Z,8E,10E,14Z)-2OH(5S,12R))	-1.78537	0.0241093	1.23406	down
pos_12408	2-Hydroxyestrone	-2.66772	0.00671477	1.53048	down
pos_12412	7-[(1R)-2-[(1E,3S)-3-Hydroxyoct-1-en-1-yl]-5-oxocyclopent-2-en-1-yl]heptanoylcarnitine	-4.97421	0.0230662	1.368	down
pos_12420	Heptanoylcholine	-0.505197	0.0202252	1.27736	down
pos_12438	Spirolide D	-6.11498	0.0326607	1.31207	down
pos_12444	2-(L-Menthoxy)ethanol	-4.85857	0.0330885	1.28018	down
pos_12446	Longicamphenylone	-3.53331	0.027129	1.32513	down
pos_1246	N-Carbamyl-L-glutamate	-1.40822	0.00141623	1.4697	down
pos_12466	10-(Phosphonooxy)decyl methacrylate	-2.31486	8.43231e-05	1.66189	down
pos_1247	L-alpha-amino-epsilon-keto-pimelate	-1.28386	0.0156535	1.23496	down
pos_12470	Deoxycholylvaline	-3.94365	0.000744557	1.62441	down
pos_12478	cyclohexylammonium	-1.10839	0.0317323	1.13738	down
pos_12479	N,N'-Dicyclohexylurea	-0.797368	0.00679766	1.34615	down
pos_12482	L-N2-(2-Carboxyethyl)arginine	-0.580756	0.00282025	1.48145	down
pos_12485	20alpha-Hydroxycholesterol	-4.07749	0.0288484	1.32549	down
pos_12494	2-Ethoxy-1-ethoxycarbonyl-1,2-dihydroquinoline	-1.06491	0.025612	1.2436	down
pos_12533	Cortol	-1.41442	1.27414e-05	1.68016	down
pos_12550	1,25-Dihydroxyvitamin D3-26,23-lactone	-5.3055	0.0148957	1.44592	down
pos_12552	3-hydroxy-C8-homoserine lactone	-8.35832	0.00830955	1.5336	down
pos_12557	(20S)-Hydroxyvitamin D3	-2.64953	0.0225822	1.32478	down
pos_12560	APC	-1.04907	0.00191424	1.44717	down
pos_12587	16alpha-Fluoroestradiol	-0.352527	0.00788022	1.32674	down
pos_12597	Tiglylcarnitine	-3.07096	0.000232489	1.63477	down
pos_12599	Schidigeragenin B	-4.15974	0.000914769	1.65331	down
pos_12600	PC(O-22_2(13Z,16Z)_20_2(11Z,14Z))	-7.39728	0.0154336	1.44817	down
pos_12602	(6E,8R,10Z)-8-hydroxy-3-oxohexadecadienoic acid	-2.40483	3.09794e-06	1.69685	down
pos_12603	[6]-Gingerol	-10.9605	0.000881001	1.64493	down
pos_12609	1b,3a,12a-Trihydroxy-5b-cholanoic acid	-4.99171	0.00129939	1.61774	down
pos_12619	26-Hydroxyecdysone	-4.69252	0.0129332	1.44611	down
pos_12629	3,5-Dihydroxy-6-methyl-2,3-dihydro-4H-pyran-4-one	-1.48907	0.00019241	1.62012	down
pos_12648	Olamufloxacin	1.10474	0.014298	1.34136	up
pos_12670	1-(2-Furyl)butan-3-one	-1.93757	5.06783e-05	1.62561	down
pos_12674	(9Z)-Hexadecenoic acid	0.795728	0.0203081	1.21184	up
pos_12701	prostaglandin a1 ethyl ester	-2.67803	2.77664e-06	1.6664	down
pos_12707	3beta-Hydroxy-4beta,14alpha-dimethyl-9beta,19-cyclo-5alpha-ergost-24(24(1))-en-4alpha-carboxylate	-1.75886	0.000313436	1.5707	down
pos_12722	1-(2-Furanyl)-1-pentanone	-2.03562	1.58396e-05	1.65355	down
pos_12724	6-Pentyl-2H-pyran-2-one	-1.80824	4.33129e-05	1.658	down
pos_12725	Tetralin	-1.68083	2.23317e-05	1.6451	down
pos_12726	o-Cymene	-1.73126	5.43194e-05	1.62575	down
pos_12727	Myrcene	-1.88763	4.94726e-05	1.63172	down
pos_12734	4-Isopropylphenylacetaldehyde	-2.26732	3.00214e-05	1.64798	down
pos_12735	Pregeijerene	-1.75773	3.79856e-05	1.63802	down
pos_12738	(S)-11,12,13-Trinor-7-calamenone	-2.27532	1.49858e-05	1.65764	down
pos_12739	3-(4-Isopropylphenyl)propanal	-2.13901	1.63576e-05	1.65818	down
pos_12744	5beta-1,3,7(11)-Eudesmatrien-8-one	-2.51911	2.72464e-05	1.66716	down
pos_12746	Patchoula-2,4-diene	-2.44362	3.35311e-05	1.65233	down
pos_12747	alpha-Terpineol propanoate	-1.72808	4.37056e-05	1.65943	down
pos_12748	Vomifoliol	-2.08511	4.35857e-05	1.65816	down
pos_12750	Ginsenoyne J	-2.36413	5.12189e-05	1.6337	down
pos_12753	Agroclavine	-2.40909	4.88287e-05	1.66831	down
pos_12754	Hercynine	-2.65252	3.84822e-05	1.66091	down
pos_12758	4-Acetyl-6-tert-butyl-1,1-dimethylindane	-2.84029	5.51023e-05	1.65515	down
pos_12760	5a-Androst-3-en-17-one	-3.2579	0.00244174	1.59797	down
pos_12762	Oxyglutinosone	-2.65657	0.000151697	1.66327	down
pos_12764	12-oxo-PDA	-2.14307	4.53644e-05	1.63346	down
pos_12766	17beta-Estradiol-3,4-quinone	-2.22962	2.00542e-05	1.66186	down
pos_12770	3-(2,4-Cyclopentadien-1-ylidene)-5alpha-androstan-17beta-ol	-2.21438	2.20743e-05	1.6693	down
pos_12772	ent-7alpha-Hydroxykaur-16-en-19-oic acid	-0.766047	0.0133698	1.33295	down
pos_12778	Glycodeoxycholic acid	-2.41163	2.00226e-05	1.66453	down
pos_12782	Soyasapogenol D	-2.03723	2.23059e-06	1.67856	down
pos_12800	9Z,13-Tetradecadien-11-ynal	-2.24525	1.53539e-05	1.65138	down
pos_12802	1-Deoxy-11beta-hydroxypentalenate	-2.50623	0.000506796	1.64357	down
pos_12815	PC(22:0/PGE2)	-4.38036	0.0027517	1.59534	down
pos_12816	NCGC00381144-01_C15H24O2_(4S,4aR)-4-(Hydroxymethyl)-3,4a,8,8-tetramethyl-4a,5,6,7,8,8a-hexahydro-1(4H)-naphthalenone	-1.18278	0.0179577	1.23251	down
pos_12817	3-Dehydro-2-deoxyecdysone	-2.46835	0.028021	1.33275	down
pos_12820	N-[(1R)-1-(3-Methoxyphenyl)ethyl]-3-phenylpropan-1-amine	-1.82134	9.84493e-05	1.6186	down
pos_12825	5'-Deoxy-5-fluorocytidine	3.43173	0.0441946	1.22799	up
pos_12833	(S)-p-Menth-1-en-4-ol	0.801993	0.00163877	1.50755	up
pos_12844	2,3-Dinor-11b-PGF2a	0.71022	0.0488532	1.13475	up
pos_1285	Erinapyrone B	-0.596244	0.0235125	1.24192	down
pos_12855	Notoginsenoside R10	-0.470577	0.0246781	1.28223	down
pos_12862	PS(14_0_18_1(9Z))	-3.58876	2.02026e-05	1.67364	down
pos_12867	Dihydrojasmone	-1.81833	1.5863e-05	1.67277	down
pos_12874	Santonine Oxime	1.01068	0.0349208	1.18924	up
pos_12915	Poldine	1.02269	0.0138155	1.32961	up
pos_12916	alpha-Micropteroxanthin B	-3.36348	0.00549145	1.54024	down
pos_12921	Brassica napus non-fluorescent chlorophyll catabolite 3	-1.18975	0.00463011	1.39984	down
pos_12931	Val Lys His	4.63793	0.0219118	1.34787	up
pos_12934	Juvenile hormone III acid	-0.475754	0.0446175	1.15099	down
pos_12939	Pentahomomethionine	-0.54799	0.0112892	1.43305	down
pos_12950	(22R)-22-hydroxy-24,25,26,27-tetranorvitamin D3 / (22R)-22-hydroxy-24,25,26,27-tetranorcholecalciferol	-4.69584	0.00591378	1.49433	down
pos_12961	N-Acetoxy-4-aminobiphenyl	-1.55594	0.0217645	1.18954	down
pos_12965	Cholesta-5,7-diene-1,3-diol	-1.14172	0.0495935	1.19339	down
pos_12966	Gly Trp Thr Gly	-1.7797	0.045088	1.14511	down
pos_12978	11-Hydroperoxy-H4-neuroprostane	4.42803	0.0403383	1.22272	up
pos_12979	Gentamicin A	-3.29226	0.00972145	1.47302	down
pos_12994	Octadecyl cis-p-coumarate	-0.538233	0.0145835	1.36042	down
pos_12995	3-(Acetyloxy)-2-hydroxypropyl icosanoate	-1.10661	0.0406706	1.13114	down
pos_13019	CDP-DG(a-21:0/PGF1alpha)	-1.77808	0.0329395	1.25879	down
pos_13033	Darexaban glucuronide	-2.46353	0.00289394	1.57531	down
pos_1304	Succinyllipoic acid	0.668638	0.010532	1.42126	up
pos_13059	Proliferin	-1.76854	0.00536324	1.41785	down
pos_13063	Myricanol 5-beta-sophoroside	-2.78534	0.000522752	1.61691	down
pos_13087	Methionyl-Arginine	0.655667	0.0382966	1.1797	up
pos_13115	Cholestenoic acid	-2.09586	0.00217413	1.60603	down
pos_13116	Gly Ser Ala Trp	-1.37816	0.0423234	1.14965	down
pos_1314	Taisho	0.828179	0.0204474	1.28017	up
pos_13151	Aethusin	-2.93276	0.00101897	1.56202	down
pos_13152	Germacrene A acid	-5.1365	0.000536209	1.6617	down
pos_13155	1,2,4-Tris(methylene)cyclohexane	-2.1931	0.00113446	1.51517	down
pos_13156	(8R,9S,10R,13S,14S,17S)-17-Hydroxy-11,13-dimethyl-2,6,7,8,9,10,11,12,14,15,16,17-dodecahydro-1H-cyclopenta[a]phenanthren-3-one	-3.11283	0.00029646	1.6203	down
pos_13158	6β-hydroxytestosterone	-2.5059	0.000640706	1.61309	down
pos_13167	28-Norbrassinolide	-5.50705	0.0100659	1.48731	down
pos_13201	7-Oxoprostaglandin I2	0.952069	0.0217569	1.24675	up
pos_13206	12-Demethyl-11,12-dehydropaspaline	-1.57443	0.0102346	1.39017	down
pos_13211	16-(Acetyloxy)-3,14-dihydroxycard-20(22)-enolide	-2.25222	2.349e-05	1.64505	down
pos_13220	Prostalene	-1.94316	0.0198009	1.37783	down
pos_13221	delta-Tocopherol	-6.87421	0.0238668	1.36245	down
pos_13232	Carnosine	-2.7763	0.00479027	1.51361	down
pos_13247	METENEPROST	-1.13593	0.00985567	1.43676	down
pos_13255	5-O-Caffeoylshikimic acid	0.610982	0.0137394	1.31499	up
pos_13272	(R)-3-((R)-3-Hydroxybutanoyloxy)butanoate	-2.43451	0.00439348	1.56266	down
pos_13320	Calamendiol	-1.83662	0.00325739	1.55682	down
pos_13404	Lycopersiconol	-1.35724	0.00230167	1.47522	down
pos_13425	Calcidiol	-2.26191	0.0128303	1.47417	down
pos_13427	1-Heneicosanoyl-glycero-3-phosphoserine	-1.39664	0.0185205	1.24881	down
pos_13444	11-beta-Hydroxyandrosterone-3-glucuronide	-1.96375	0.00744567	1.50609	down
pos_13447	Rhizoxin	-1.65401	0.000552818	1.55048	down
pos_13469	Asn Gly Gly Tyr	2.84185	0.0254105	1.31374	up
pos_13471	Isopersin	-1.26668	0.0142927	1.45714	down
pos_13477	Dalfopristin	3.44409	0.00229316	1.52928	up
pos_13491	2,6-Diaminopurine 2',3'-dideoxyriboside	-0.277016	0.0415942	1.07527	down
pos_13516	5β-Cholest-25-ene-3α,7α,12α-triol	-6.27853	0.00259927	1.60765	down
pos_13517	LysoPE(18:3(6Z,9Z,12Z)/0:0)	-1.12946	0.0020208	1.46735	down
pos_13553	Abietal	-1.82923	0.0187303	1.27355	down
pos_13578	3-Hydroxyhexadecanoylcarnitine	-1.14382	0.0340341	1.27262	down
pos_13595	PC(20:5(5Z,8Z,11Z,14Z,17Z)/0:0)	-1.70619	0.00452578	1.5203	down
pos_1363	6-Oxopiperidine-2-carboxylic acid	-0.94872	0.00705369	1.33174	down
pos_13655	5,10-Methenyltetrahydromethanopterin	-35.1099	0.0219649	1.40511	down
pos_13660	alpha-Terpinyl pentanoate	-1.07293	0.047523	1.19177	down
pos_13664	(3beta,11alpha,13beta)-3,11,13-Oleananetriol	-7.1851	0.0406307	1.26469	down
pos_13672	PC(18:0/20:4(5Z,8Z,11Z,14Z)-OH(20))	-3.51702	0.0214344	1.36589	down
pos_13708	Sagittariol	-1.9231	0.00444286	1.47922	down
pos_13733	milbemycin alpha10	-2.1365	0.00095297	1.61004	down
pos_13765	N-stearoyl tyrosine	-0.648425	0.0450263	1.18043	down
pos_13786	Taxa-4(20),11(12)-dien-5alpha-ol	-1.43104	0.000177137	1.59498	down
pos_13788	PGF2α Alcohol methyl ether	-1.40616	6.88212e-06	1.66434	down
pos_13793	LysoPE(18:2(9Z,12Z)/0:0)	-1.91822	1.31703e-05	1.66497	down
pos_13810	7b-Hydroxy-3-oxo-5b-cholanoic acid	-1.38647	0.00334732	1.49192	down
pos_13816	glycerophospho-n-arachidonoyl ethanolamine	-3.06675	0.0015269	1.6316	down
pos_13824	3-Oxo-beta-ionone	-1.42118	0.00218971	1.54654	down
pos_13830	Retinol / Retinol skeleton	-1.03172	0.000236577	1.60447	down
pos_13833	O-Arachidonoyl Glycidol	-1.86801	0.000148019	1.66256	down
pos_13837	Methyl-[12]-gingerdiol	-2.42568	0.00133948	1.60549	down
pos_13838	Protopanaxatriol	-0.745894	0.00520742	1.40029	down
pos_13840	LysoPE(20:4(8Z,11Z,14Z,17Z)/0:0)	-1.73504	0.000163253	1.67053	down
pos_13846	4-Hydroxyphenylacetaldehyde	0.524297	0.038565	1.13683	up
pos_13847	3-Hydroxy-p-mentha-1,8-dien-7-al	-0.790485	0.000519953	1.55582	down
pos_13860	Ethyl methyl-p-tolylglycidate	0.621662	0.0450994	1.13249	up
pos_13866	PGP(a-25:0/LTE4)	-2.52414	0.000111044	1.60439	down
pos_13871	Histidinyl-Cysteine	0.964111	0.0320198	1.158	up
pos_13874	3-hydroxy-C14 homoserine lactone	-0.71984	0.0482626	1.1546	down
pos_13893	3-Hydroxy-L-proline	-1.10686	0.0393497	1.22388	down
pos_13894	3,7,11,15-Tetramethyl-2,4,6,10,14-hexadecapentaenoic acid	2.66984	0.00618122	1.45862	up
pos_13895	Hydroxyprolyl-Tryptophan	-1.31968	0.0031204	1.41747	down
pos_13898	LysoPC(18:2(9Z,12Z)/0:0)	-1.77866	0.00750805	1.3799	down
pos_13924	Choline phosphate	-1.41993	0.000699197	1.57773	down
pos_13927	Glutethimide	-1.30573	0.000329853	1.57815	down
pos_13931	gamma-Tocopherol	-2.7779	0.0148734	1.34737	down
pos_13932	6-Deoxoteasterone	-0.696783	0.00118162	1.47607	down
pos_13936	Chenodeoxycholyltyrosine	-1.3078	0.00315613	1.46414	down
pos_13938	LysoPC(20:4(5Z,8Z,11Z,14Z)/0:0)	-1.57943	0.00260545	1.56396	down
pos_13969	Cellotetraosylsitosterol	-1.90953	0.000410038	1.57155	down
pos_13972	LysoPE(0:0/18:2(9Z,12Z))	-1.45863	5.47194e-05	1.61115	down
pos_13975	(3R,5R,7R,8R,9S,10S,12S,13R,14S,17R)-17-((2R)-6,7-dihydroxy-6-methylheptan-2-yl)-10,13-dimethylhexadecahydro-1H-cyclopenta[a]phenanthrene-3,7,12-triol	-4.84865	0.017109	1.4338	down
pos_13977	Aflatrem	-1.67545	0.000229387	1.60412	down
pos_13981	Retinol	-1.32441	3.88828e-05	1.62958	down
pos_13982	Candol B	-1.2386	6.98875e-05	1.59743	down
pos_14000	1-arachidonoyl-2-hydroxy-sn-glycero-3-phosphate	-1.43575	0.000103925	1.60358	down
pos_14005	Val Arg Ile Asp	-1.73255	0.00011179	1.61902	down
pos_14010	PI(20:1(11Z)/6 keto-PGF1alpha)	-3.07561	0.00293099	1.56421	down
pos_14011	Pacific Ciguatoxin 4A	-0.838082	0.0441268	1.15659	down
pos_14012	Humuladienone	-1.16655	0.000391817	1.58886	down
pos_14015	Anandamide	-1.57934	8.02271e-05	1.62853	down
pos_14031	5-Methylnicotinamide	1.16007	0.0444334	1.14515	up
pos_14041	LysoPC(22:6(4Z,7Z,10Z,13Z,16Z,19Z)/0:0)	-1.56981	0.00509809	1.4746	down
pos_14048	PC(22:3(10Z,13Z,16Z)/PGF1alpha)	-2.99854	0.00246861	1.5949	down
pos_14051	Milbemycin beta1	-3.27334	0.00823482	1.50574	down
pos_14054	Fumigaclavine A	2.35898	0.0079989	1.42703	up
pos_14057	7alpha-Hydroxycholest-4-en-3-one	0.50722	0.0243231	1.18491	up
pos_14058	25-Hydroxy-6,19-dihydro-6,19-ethanovitamin D3	-0.935205	0.0301037	1.25565	down
pos_14059	Docosanedioate	-1.06449	0.000104922	1.61171	down
pos_14067	Aeruginosin 98-B	4.81619	0.0236438	1.35305	up
pos_14071	22-Deoxoisocucurbitacin D	-1.52605	0.0279136	1.29212	down
pos_14084	Choline	-1.35361	0.00094561	1.53912	down
pos_14096	Nopalinic acid	-0.601847	0.0331468	1.18527	down
pos_14097	Hydroxyprolyl-Asparagine	-1.06622	0.0218443	1.21872	down
pos_141	Verdamicin	-1.95923	0.00210199	1.47053	down
pos_14101	1-Linoleoylglycerophosphocholine	-0.971113	0.0020442	1.48446	down
pos_14128	Tricycloekasantalol	0.725308	0.00552301	1.39457	up
pos_14135	CB-86	-2.35865	0.00341003	1.56528	down
pos_14144	Hexadeca-7,10,13-trienoic acid	-2.0648	0.00326673	1.59708	down
pos_14145	2-N-Undecyltetrahydrothiophene	-0.829928	0.0335799	1.21308	down
pos_14147	(8R,9S,10S,13S,14S,17S)-17-Hydroxy-10,13-dimethyl-4,5,6,7,8,9,11,12,14,15,16,17-dodecahydro-1H-cyclopenta[a]phenanthrene-2,3-dione	-2.15331	0.00270032	1.50736	down
pos_14148	p-Menthan-1-ol	0.680752	0.0371397	1.15381	up
pos_14152	3-Methoxy-16-octylestra-1,3,5(10)-triene-16beta,17beta-diol	-2.42768	0.00445035	1.55286	down
pos_14161	(12Z)-10-Hydroxyoctadecenoylcarnitine	-0.754912	0.0204018	1.27157	down
pos_14166	Sirolimus	-1.52691	0.000218667	1.56117	down
pos_14172	beta-vatirenene	-0.609693	0.00923611	1.38697	down
pos_14188	Asperagenin	-3.16897	0.00484927	1.49985	down
pos_14209	Polyoxyethylene (600) monoricinoleate	-1.06441	0.000301081	1.64859	down
pos_14212	LysoPE(18:0/0:0)	-1.64386	8.72163e-06	1.68438	down
pos_14234	5-Amino-5-deoxy-3-dehydroshikimate	0.91105	0.0238356	1.2315	up
pos_14241	(3beta,17alpha,23S)-17,23-Epoxy-3,29-dihydroxy-27-norlanost-8-en-24-one	-1.2709	0.00225195	1.47828	down
pos_14266	7alpha,24-Dihydroxy-4-cholesten-3-one	-0.852814	0.0413025	1.15917	down
pos_14288	Avermectin B1b aglycone	-1.21775	0.00524967	1.3797	down
pos_14308	Dipyridamole	-1.65986	0.00208351	1.56405	down
pos_14316	LysoPC(22:5(4Z,7Z,10Z,13Z,16Z))	-1.5447	0.0016681	1.57384	down
pos_14323	PG(LTE4/20:1(11Z))	-0.89338	0.0389658	1.19696	down
pos_14347	24-Oxo-1alpha,23,25-trihydroxyvitamin D3	-0.610567	0.0279087	1.13895	down
pos_14349	Macrocarpal I	-1.74435	0.00440515	1.44226	down
pos_14351	Octanal propyleneglycol acetal	1.69352	0.0430079	1.178	up
pos_14352	Nerol	1.63333	0.0253744	1.26633	up
pos_14353	Nonanoic acid	1.46527	0.0400174	1.20321	up
pos_14355	12-Oxo-9(Z)-dodecenoic acid	1.77268	0.0344477	1.23383	up
pos_14356	3-Hydroxy-beta-ionone	1.07747	0.0190271	1.33435	up
pos_14357	7E,9E,11-Dodecatrienyl acetate	1.02	0.0249914	1.31325	up
pos_14361	13-HDoHE	-2.16896	0.000376134	1.55328	down
pos_14366	LysoPE(20:3(11Z,14Z,17Z)/0:0)	-1.47067	0.00164179	1.51277	down
pos_14373	4-Ethylphenol	0.527621	0.0111961	1.36311	up
pos_14395	1-Methyl-1,3-cyclohexadiene	2.19294	0.0293334	1.24661	up
pos_144	Kanamycin D	-2.27031	0.0148782	1.40202	down
pos_14411	Pikromycin	-0.872135	0.0105818	1.33345	down
pos_14413	Anhydrorhodovibrin	-3.32822	2.29604e-05	1.67252	down
pos_14414	PI(18:2(9Z,12Z)/0:0)	1.86859	0.0408847	1.2264	up
pos_14418	Ginsenoside Rh2	-2.33931	0.000200315	1.61297	down
pos_14427	PI(20:4(5Z,8Z,11Z,14Z)/0:0)	0.981401	0.0201303	1.33755	up
pos_14430	PS(22:0/TXB2)	-1.22644	0.00190237	1.54513	down
pos_14437	Manool	-1.15688	0.000416205	1.57612	down
pos_14440	Glycidyl oleate	-1.24661	9.62743e-05	1.61057	down
pos_14443	2-methoxy-4-pentadecylbenzoic acid	-1.36321	0.00188931	1.58448	down
pos_14444	Ergosta-5,7,22,24(28)-tetraen-3beta-ol	-1.08788	0.0493675	1.06645	down
pos_14455	Zotarolimus	-2.69	0.0200604	1.37757	down
pos_14484	6-Deoxodolichosterone	-8.1783	0.0427321	1.19167	down
pos_14499	LysoPC(20:3(5Z,8Z,11Z)/0:0)	-1.433	0.00624194	1.47842	down
pos_14541	alpha-Tocopherol acetate	-1.30414	0.0164938	1.33271	down
pos_14578	Citronellyl formate	-1.2119	0.0437282	1.15561	down
pos_1458	5-Hydroxy-N-formylkynurenine	-1.16863	0.0149475	1.38016	down
pos_14589	Mucronine D	2.68116	0.0407667	1.23152	up
pos_14597	24-Methylenelophenol	-2.36347	0.00619298	1.39075	down
pos_14616	3-(N-n-Octadecylcarbamoyloxy)-2-methoxypropyl-2-thiazolinium ethyl phosphate	-0.541261	0.0167901	1.24352	down
pos_1463	Jadomycin A	-1.19442	0.022189	1.33182	down
pos_14653	2E,6E,8E-decatrienoic acid	1.2866	0.0403471	1.16849	up
pos_14690	15-Hydroxyicosanoylcarnitine	-1.23026	0.00899925	1.37833	down
pos_14707	Selachyl alcohol	-0.7442	0.0467671	1.12021	down
pos_14709	PA(16:0/0:0)[cyclic]	1.46165	0.0432339	1.2177	up
pos_14714	lasalocid	-1.39416	0.002556	1.57204	down
pos_14729	Cer(d17:1/PGD1)	-0.629582	0.00471088	1.37523	down
pos_14736	3alpha,7alpha,12alpha-Trihydroxy-5beta-cholestanoate	-0.913653	0.00558527	1.45249	down
pos_14737	2-Deoxycastasterone	-3.33608	0.000426587	1.60206	down
pos_14739	LysoPE(0:0/22:4(7Z,10Z,13Z,16Z))	-0.745077	0.049928	1.14508	down
pos_14748	Glycylprolylarginine	-3.43686	7.98581e-05	1.57611	down
pos_14807	4-(3-Hydroxybutyl)-3,3,5-trimethylcyclohexanone	-2.29716	8.56778e-05	1.64546	down
pos_14810	6-Deoxocastasterone	-4.58222	0.00785866	1.46176	down
pos_14817	Pyrohyperforin	-1.20238	0.010799	1.39068	down
pos_14835	LysoPC(22:4(7Z,10Z,13Z,16Z))	-0.81535	0.0410932	1.2006	down
pos_14886	3alpha,7alpha-Dihydroxycoprostanic acid	-1.18117	0.023223	1.27185	down
pos_1489	4-[(4'-O-Acetyl-alpha-L-rhamnosyloxy)benzyl]isothiocyanate	-4.01843	0.00749766	1.46552	down
pos_14915	Lithocholate 3-O-glucuronide	-0.574548	0.0194885	1.33114	down
pos_14928	N-Stearoyl Aspartic acid	-1.17636	0.0113692	1.32151	down
pos_1494	16-oxo-palmitate	-3.67514	0.000121569	1.63543	down
pos_14948	Primaquine	-1.20593	0.00195884	1.54127	down
pos_14979	7-a,25-Dihydroxycholesterol	-3.41025	0.0212757	1.38342	down
pos_14980	1-O-Palmitoyl-2-O-acetyl-sn-glycero-3-phosphorylcholine	0.96398	0.0181206	1.28971	up
pos_1502	m-Coumaric acid	-0.602894	0.000914252	1.51955	down
pos_15055	Secalciferol	-5.15078	0.0318915	1.29384	down
pos_1506	5-Fluorodeoxyuridine monophosphate	-3.93414	0.0258938	1.327	down
pos_15075	Diphenylamine	-0.513591	0.0399075	1.08845	down
pos_15098	DG(15:0/20:3(8Z,11Z,14Z)-2OH(5,6)/0:0)	-0.603503	0.0183594	1.24049	down
pos_15099	N'-nitrosonornicotine	-0.643892	0.0289855	1.25155	down
pos_15101	Glycerol 1-myristate	-1.69515	0.00636404	1.41083	down
pos_1512	Benzyl alcohol	-0.790948	0.00283717	1.44062	down
pos_15144	Linoleoyl ethanolamide	-1.50252	0.00097159	1.50188	down
pos_1516	Allyl crotonate	-0.741416	0.000664464	1.52809	down
pos_15228	2-dodecenal	0.343091	0.00955153	1.31706	up
pos_1523	Staphyloferrin B	30.2603	0.0412505	1.24392	up
pos_15324	Benzenebutanoic acid	-1.56207	0.0177355	1.43427	down
pos_1533	Xanthine	-1.58865	0.000766317	1.51683	down
pos_15383	CPA(18:2(9Z,12Z)/0:0)	-1.0277	0.00391072	1.37346	down
pos_15397	(5Z,7E,9E,14Z,17Z)-Icosapentaenoate	-1.02652	0.0199633	1.19892	down
pos_15399	16(R)-HETE	-1.18853	0.00338436	1.39483	down
pos_1540	5-Amino-5-(4-hydroxybenzyl)-6-(D-ribitylimino)-5,6-dihydrouracil	-3.89909	0.0471642	1.20433	down
pos_1543	(-)-threo-Iso(homo)2-citrate	1.65026	0.00357188	1.46778	up
pos_1545	Benzofuran	-0.962223	0.00206814	1.49788	down
pos_15490	Zeinoxanthin	-0.352955	0.0279964	1.28992	down
pos_15521	PC(22:0/22:6(5Z,8E,10Z,13Z,15E,19Z)-2OH(7S, 17S))	-1.66763	0.00679754	1.44721	down
pos_15538	Tetradecylthioacetic acid	-1.09448	0.0316297	1.21276	down
pos_15574	N-Myristoyl Glutamine	-0.727416	0.00977094	1.33899	down
pos_1558	Glutamine hydroxamate	-1.02475	0.000365588	1.57444	down
pos_15637	3-O-p-trans-Coumaroylalphitolic acid	-1.15529	0.0135771	1.32686	down
pos_15638	DG(20:4(7E,9E,11Z,13E)-3OH(5S,6R,15S)/16:0/0:0)	-0.621243	0.000170992	1.58639	down
pos_1576	Cinnoline	-1.76091	8.86831e-05	1.63286	down
pos_1579	Stilbene	-1.40055	0.0481697	1.10631	down
pos_15835	D-Phenylalanine	-5.2267	0.00169272	1.62999	down
pos_15847	PE(16_0e_12-HETE)	0.291866	0.0436558	1.10982	up
pos_15861	Norecasantalic acid	-3.10657	0.0429576	1.07939	down
pos_15871	Homocarnosine	-2.71481	0.0074678	1.42709	down
pos_15875	N(6)-L-Homocysteinyl-L-lysine	-0.827762	0.00224291	1.46025	down
pos_15887	3-Acetyl-11-keto-.beta.-boswellic acid	-1.40834	0.0450933	1.12412	down
pos_1590	Dihydrozeatin O-beta-D-Glucoside	-0.776409	0.00303478	1.4455	down
pos_15904	his-pro	-3.47583	0.00616259	1.4636	down
pos_1592	3-Methyl-2-butene thiol	-0.585071	0.000429962	1.6135	down
pos_15931	PG(12:0/13:0)	-0.492098	0.0471103	1.1475	down
pos_1594	Mesifurane	-0.629835	0.000422795	1.61763	down
pos_1604	Cyclohexa-2,4-dienylmethanol	-0.906449	0.00152142	1.47564	down
pos_16075	5-Oxoavermectin ''1b'' aglycone	-1.36313	0.0279692	1.27922	down
pos_16202	3alpha,7alpha,12alpha-Trihydroxy-5beta-cholestan-26-al	-1.44803	0.0010463	1.59513	down
pos_163	2-Methyl-1-Pyrroline	-0.581022	0.000985562	1.48036	down
pos_16313	N-benzylglycine	-3.23498	0.000393569	1.62129	down
pos_16327	Methomyl	-1.19913	0.0458398	1.07596	down
pos_1636	Tryptophan 2-C-mannoside	0.496445	0.0486277	1.1078	up
pos_1644	Propachlor	-1.3575	0.0418409	1.17021	down
pos_1651	S-Acetyldihydrolipoamide-E	1.0282	0.00235222	1.50468	up
pos_1652	N-(1-Deoxy-1-fructosyl)proline	-0.854248	0.035498	1.13926	down
pos_16562	all-trans-13,14-Dihydroretinol	-1.39492	0.0464677	1.11212	down
pos_16565	Antheraxanthin	-0.327868	0.0376115	1.1232	down
pos_16634	Myxalamid C	-0.930657	0.00949348	1.35805	down
pos_1664	1',2'-Dihydro-1,1'-dimethyl-2'-oxo-4,4'-bipyridinium(1+)	-0.445941	0.000726404	1.56062	down
pos_1666	Phenyl-p-benzoquinone	-1.3676	0.000148611	1.59945	down
pos_1671	xi-4-Hydroxy-4-methyl-2-cyclohexen-1-one	-0.670799	0.000309994	1.5682	down
pos_1674	Phenylacetonitrile	-0.508097	0.00292533	1.47526	down
pos_1678	Cinnamic acid	-0.413796	0.00354608	1.52003	down
pos_168	Pyridoxamine	-0.594104	0.000254358	1.59711	down
pos_1682	4-Keto-anhydrotetracycline	-1.93779	0.000831229	1.50451	down
pos_1683	Toluene	-0.746811	0.00333764	1.42045	down
pos_16842	PC(18:0/18:4(6Z,9Z,12Z,15Z))	0.649872	0.0214919	1.26507	up
pos_16871	N-Linoleoyl GABA	-2.38171	0.00408977	1.52366	down
pos_16876	2-(3'-Methylthio)propylmalic acid	-0.801102	0.0262625	1.18682	down
pos_16909	Chloroxanthin	-1.15009	0.00796831	1.40631	down
pos_16958	(2-aminoethoxy)[2-(hexadecanoyloxy)-3-[octadec-1-en-1-yloxy]propoxy]phosphinic acid	0.367742	0.0381296	1.17492	up
pos_17072	N-Stearoyl GABA	1.83761	0.0380941	1.22824	up
pos_1712	3-Hydroxyhexanoylcarnitine	-1.48842	0.0183334	1.28768	down
pos_173	Phenyl glucuronide	-1.0463	0.000164025	1.5816	down
pos_1746	Phenidone	-1.48449	0.0326465	1.20513	down
pos_1747	Clitocine	-1.48126	0.0271566	1.30458	down
pos_1749	Succinoadenosine	-1.51457	0.0297655	1.29634	down
pos_17507	(S)-N-Methylcoclaurine	1.61607	0.0295531	1.26941	up
pos_17527	Dihydrophloroglucinol	0.487037	0.0263944	1.25134	up
pos_1754	3''-Deamino-3''-hydroxykanamycin B	-1.61531	0.0038056	1.43952	down
pos_17556	(R)-2,3-Dihydroxy-3-methylvalerate	2.30067	0.00866909	1.39677	up
pos_1756	7-Methylguanine	2.01749	0.0128132	1.41201	up
pos_17620	Pilocarpine	-0.838084	0.0340816	1.11724	down
pos_1765	N-Acetylneuraminate 9-phosphate	6.03719	0.0102887	1.47179	up
pos_1785	Pantothenic Acid	-0.874196	0.019766	1.2162	down
pos_1797	1,7-Dimethylguanosine	-1.82706	0.0317265	1.20874	down
pos_1799	2,5-diamino-6-(5-phospho-D-ribosylamino)pyrimidin-4(3H)-one	5.05818	0.0478768	1.20051	up
pos_1814	3-Vinylcatechol	-33.0814	0.00569785	1.46621	down
pos_1844	Androsta-1,4-diene-3,17-dione	1.55701	0.00680324	1.48185	up
pos_1891	(S)(+)-Allantoin	-0.795554	0.0350493	1.26412	down
pos_1897	Deacetylcephalosporin C	4.98258	0.0105462	1.46369	up
pos_1900	Guanosine	4.57486	0.0196543	1.36814	up
pos_1948	2-Butenoic acid, ethenyl ester	1.23791	0.015823	1.29122	up
pos_200	2-(4'-Methylthio)butylmalic acid	-1.06361	0.00642637	1.43671	down
pos_2037	piperidine-1-carboxamide	0.547398	0.0111191	1.34651	up
pos_2039	Dethiobiotin	0.74302	0.0258279	1.17906	up
pos_2085	Furobufen	10.3418	0.033904	1.27911	up
pos_2154	Amidinophenylpyruvic acid	-1.6003	0.0290983	1.2173	down
pos_2178	(2R,3R)-3-Methylornithine	-5.65013	0.0326107	1.32005	down
pos_2183	D-Tryptophan	-0.73674	0.000887286	1.55411	down
pos_2196	Methylfurfuryl alcohol	1.13244	0.0219097	1.21734	up
pos_2202	2,5-Diethylthiazole	-0.469144	0.0389729	1.23105	down
pos_2203	6-Methylquinoline	-0.546918	0.0284894	1.28946	down
pos_2207	Isoquinoline N-oxide	-0.580901	0.0147133	1.3652	down
pos_2297	Cyanidin 7-arabinoside	1.08157	0.0243072	1.2244	up
pos_2298	5-Hydroxyisourate	1.03584	0.0228497	1.22798	up
pos_2425	Propanoic acid, 3-((((2-(1,1-dimethylethyl)-5-methoxy-6-benzothiazolyl)amino)thioxomethyl)thio)-	-1.07994	0.000187471	1.56681	down
pos_2465	4''-O-Acetylafzelin	-1.1031	0.000396466	1.53115	down
pos_2529	Pro Val	1.33411	0.019538	1.31194	up
pos_2602	(3S)-3,6-Diaminohexanoate	0.614155	0.00363862	1.4025	up
pos_2632	Indeloxazine	0.387961	0.0243457	1.20746	up
pos_2642	Prodigiosin	1.21238	0.0308794	1.23204	up
pos_2660	2'-Deoxy-5-hydroxymethylcytidine-5'-triphosphate	-5.22135	0.0180153	1.33895	down
pos_2714	C20821	2.90381	4.66771e-05	1.61295	up
pos_2715	Ethinamate	-1.39996	0.0124043	1.36886	down
pos_2717	3-Amino-2-hydroxy-4-phenylbutanoic acid	-0.870499	0.0305307	1.17215	down
pos_2732	alpha-Guttiferin	0.565225	0.0128818	1.26549	up
pos_2781	(5S,6S)-6-Amino-5-hydroxycyclohexa-1,3-diene-1-carboxylate	-1.63492	0.0321096	1.15341	down
pos_2787	Endralazine	3.98615	0.0357811	1.24684	up
pos_2880	Alvameline	3.45222	0.0114659	1.41754	up
pos_2882	Ophthalmic Acid	2.65748	0.0354801	1.24804	up
pos_2932	Flavine mononucleotide (FMN)	-1.60849	0.0017103	1.47544	down
pos_2970	Asparaginylisoleucine	1.27935	0.0128572	1.36289	up
pos_2971	Acetylpterosin C	2.29309	0.00527029	1.51121	up
pos_2994	(2S,5S)-trans-Carboxymethylproline	-1.33548	0.00200007	1.44106	down
pos_3152	5-Fluoro-2'-deoxycytidine	0.899531	0.0120685	1.36222	up
pos_3153	1,5-Dinitrocyclohexa-1,4-diene	0.930676	0.0126392	1.38595	up
pos_3154	Traumatic acid	-0.90246	0.0483285	1.18566	down
pos_3156	6-(2-amino-2-carboxyethyl)-4-hydroxybenzothiazole	0.875929	0.00401847	1.47175	up
pos_3161	(E)-2-hydroxydoxepin	3.34406	0.000705101	1.59207	up
pos_3346	N-Jasmonoylisoleucine	0.57463	0.0460805	1.0858	up
pos_3489	Proline betaine	-1.50784	0.00511507	1.47579	down
pos_3495	Leu-Leu-Tyr	1.40079	0.00686592	1.3636	up
pos_3594	Biotin sulfone	-2.63069	0.00146341	1.4387	down
pos_3596	Gestrinone	-1.80805	0.0126684	1.36552	down
pos_3636	Corchorusoside A	1.04486	0.0345126	1.27201	up
pos_3654	Diplosporin	-1.02889	0.00582855	1.40773	down
pos_3671	PI(PGJ2/22:4(7Z,10Z,13Z,16Z))	-0.527086	0.0348249	1.24743	down
pos_3712	Gly Ile Met	2.54843	0.0465521	1.20886	up
pos_3713	7-Hydroxy-2-(4-hydroxyphenyl)-6-(3-methylbut-2-enyl)-2,3-dihydrochromen-4-one	-1.91394	0.0294606	1.17678	down
pos_3728	L-Ala-gamma-D-Glu-DAP-D-Ala	0.965216	0.00150077	1.51796	up
pos_3752	Nemifitide	0.963106	0.00409808	1.48639	up
pos_3759	tunicamycin A	1.05505	0.00026975	1.63214	up
pos_3769	Pindone	-0.833252	0.00108593	1.55932	down
pos_3780	Arg Phe Pro Ser	0.670385	0.000134003	1.56344	up
pos_3792	6-Hydroxy-8-methyl-8-azabicyclo[3.2.1]octan-3-yl 3-hydroxy-2-phenylpropanoate	1.00814	0.0342212	1.24885	up
pos_3796	Natamycin	1.6751	0.00542202	1.48859	up
pos_3803	N-(gamma-Glutamyl)ethanolamine	0.76971	0.0375602	1.19139	up
pos_3851	Isoleucylproline	0.988543	0.0112376	1.31898	up
pos_3884	Furylacryloylalanyllysine	1.19889	0.0118666	1.43132	up
pos_3903	Pro Ile Ser	2.61525	0.0445151	1.18734	up
pos_3932	Bacilysin	1.07958	0.0453637	1.05931	up
pos_4059	Cynaratriol	-1.25408	0.0163823	1.36813	down
pos_4060	Riboflavin (Vitamin B2)	-1.40242	0.0241607	1.28513	down
pos_4232	3'-(gamma,gamma-Dimethylallyl)genistein	-2.86375	1.29157e-05	1.62003	down
pos_4241	4-Amino-anhydrotetracycline	-2.8068	0.00105884	1.51813	down
pos_4268	Tri-gly-oxytocin	-0.959061	0.0181609	1.22437	down
pos_4307	Terpendole C	0.707738	0.0364651	1.24468	up
pos_4404	2-Methyl-5-vinylpyrazine	2.9327	0.0347071	1.25095	up
pos_4559	N-Methylethanolamine phosphate	0.585242	0.00154352	1.58156	up
pos_4594	Caryoptosidic acid	-1.08092	0.0488956	1.1553	down
pos_4727	n-[2(r)-Hydroxy-1(s)-indanyl]-2(r)-phenylmethyl-4(s)-hydroxy-5-[4-[2-benzofuranylmethyl]-2(s)-[tert-butylaminocarbonyl]-piperazinyl]-pentaneamide	0.883706	0.0295553	1.28884	up
pos_4790	Hydrocinnamic acid	3.98981	0.00782006	1.44745	up
pos_4831	Fluocortin butyl	1.59526	0.000207886	1.63332	up
pos_4929	octyl alpha-D-glucopyranoside	-1.29643	0.00153473	1.55544	down
pos_5001	5-Oxoavermectin ''2a'' aglycone	0.729469	0.0419584	1.20799	up
pos_5095	1-Hydro-1,1a-dihydroxy-9-fluorenone	-1.54113	0.000566386	1.56765	down
pos_5157	gamma-Glutamyl-gamma-aminobutyraldehyde	3.54889	0.000227222	1.61798	up
pos_5317	Camellioside B	0.991223	0.00593245	1.43422	up
pos_5324	Lysyl-aspartyl-glutamyl-leucine	5.09102	0.0125184	1.417	up
pos_5352	Carmofur	4.0701	0.0016252	1.56463	up
pos_5356	N-Acetylleucyl-leucyl-methioninal	1.28156	0.000680265	1.558	up
pos_5429	2-(6'-Methylthio)hexylmalic acid	-1.87242	0.0228489	1.20461	down
pos_5523	Pantetheine 4'-phosphate	3.62354	0.0449846	1.19605	up
pos_5552	Butyl (S)-3-hydroxybutyrate glucoside	-0.658686	0.00406562	1.43671	down
pos_5567	Protease-Activated Receptor-4	0.48152	0.0256039	1.29567	up
pos_5594	8-Azaspiro[4.5]decane-7,9-dione	-1.55324	0.000285965	1.5963	down
pos_5683	CDP-DG(i-12:0/18:1(12Z)-2OH(9,10))	0.737977	0.000618455	1.58109	up
pos_5693	1-(beta-Mercapto-beta,beta-cyclopentamethylenepropionic acid)-2-(O-ethyl-tyr)-4-val-arginine vasopressin	1.25782	0.0301843	1.27066	up
pos_5698	CDP-DG(22:3(10Z,13Z,16Z)/PGF1alpha)	0.923051	1.59452e-05	1.64947	up
pos_5758	Tyramine	0.411742	0.0138327	1.25743	up
pos_5759	3-Pyridinebutanoic acid	-1.10201	0.00658535	1.47283	down
pos_5762	Ile Pro Leu Gly	2.53103	0.0226664	1.32554	up
pos_5790	Theasaponin A1	0.914611	0.000528846	1.52897	up
pos_5825	2,5-Diamino-6-(5-phospho-D-ribitylamino)pyrimidin-4(3H)-one	3.42026	3.44537e-06	1.64727	up
pos_5827	S-adenosyl-L-ethionine	-3.38987	0.00249223	1.582	down
pos_593	xi-8-Acetonyldihydrosanguinarine	1.35995	0.00127029	1.49403	up
pos_6064	BQ 123	0.891708	0.0397203	1.23768	up
pos_6071	Cer(t18:0/22:6(5Z,7Z,10Z,13Z,16Z,19Z)-OH(4))	-1.21059	0.00260986	1.40978	down
pos_6090	PI(18:0/LTE4)	0.864178	0.000848993	1.48776	up
pos_6095	Homostachydrine	-1.41727	0.0259059	1.30021	down
pos_6096	N6-(Delta2-Isopentenyl)-adenine	-1.37938	0.0216531	1.32426	down
pos_6099	Pro Met	2.29194	0.00191512	1.45981	up
pos_6147	Avenacoside A	1.43848	0.00449205	1.47031	up
pos_6169	Protorifamycin I	0.881343	0.0257945	1.30756	up
pos_6297	Melatonin glucuronide	-1.42642	0.0341161	1.11911	down
pos_6345	beta-Alanine,L-gamma-glutamyl-L-cysteinyl-	36.574	0.03741	1.25717	up
pos_6360	Cheirotoxol	0.588788	0.0335227	1.25876	up
pos_6390	L-Acetylcarnitine	33.7549	0.0405708	1.24253	up
pos_6391	Arginylaspartic acid	-1.39439	0.0491523	1.11312	down
pos_6392	2-Ethyl-1-methylpyridin-4-one	-2.34025	0.000779868	1.52345	down
pos_64	Nicotine imine	-1.04744	0.0409846	1.17059	down
pos_6455	(3R)-3-Hydroxy-N-[(3S)-2-oxooxolan-3-yl]butanamide	-1.02792	0.00412063	1.42166	down
pos_646	5-Aminopentanal	-0.56085	0.0178397	1.26248	down
pos_6518	Digitoxigenin 3-[glucosyl-(1->6)-glucosyl-(1->4)-2,6-dideoxyribohexoside]	0.530081	0.00311033	1.47071	up
pos_6532	PIP(22:2(13Z,16Z)/6 keto-PGF1alpha)	0.965095	0.00157208	1.55859	up
pos_6558	Olitorin	0.389413	0.000790054	1.56528	up
pos_6589	2-Naphthylamine	5.85031	0.00128176	1.59662	up
pos_6592	1-beta-D-Arabinofuranosyl-5-fluorocytosine	3.66198	0.00364333	1.54494	up
pos_6593	6-Azauridine	4.09234	0.00426519	1.53002	up
pos_66	D-Pipecolic acid	-0.421729	0.0129814	1.31481	down
pos_6637	(2S,3S,4R)-2-aminohexadecane-1,3,4-triol	2.72647	0.00427387	1.33866	up
pos_667	L-Carnitine	-0.313964	0.0113573	1.35708	down
pos_6748	9-(4-Fluoro-3-(hydroxymethyl)butyl)guanine	-0.742286	0.0392071	1.1397	down
pos_675	Phosphorylcholine	0.963279	0.00408412	1.40139	up
pos_685	Muramic acid	0.795311	0.00496471	1.4084	up
pos_6856	2-Hepteneoylglycine	-1.19431	0.00382486	1.39117	down
pos_6857	4-ethylamino-6-isopropylamino-1,3,5-triazin-2-ol	-1.12275	0.036605	1.12788	down
pos_694	Ala Gly Glu	1.68034	0.000984077	1.60068	up
pos_6941	Floratheasaponin I	1.18729	0.00992876	1.3715	up
pos_6942	3H-Dopamine	-1.03785	0.00728028	1.44543	down
pos_6944	Phenylpropanoate	-1.05344	0.0121717	1.33522	down
pos_6945	7-Methylthioheptanaldoxime	-1.18801	0.000512087	1.57194	down
pos_6946	6-Fluoromevalonate	-0.85776	0.0182718	1.30104	down
pos_6947	2-Oxo-8-methylthiooctanoic acid	-0.837655	0.00435589	1.42353	down
pos_6948	N-lactoyl-phenylalanine	-1.63447	0.00271485	1.49412	down
pos_6966	3b,6a-Dihydroxy-alpha-ionol 9-[apiosyl-(1->6)-glucoside]	0.400519	0.0145618	1.34808	up
pos_7022	PIP(16:1(9Z)/6 keto-PGF1alpha)	0.345129	0.00835712	1.32691	up
pos_7057	Panaquinquecol 5	-3.13522	0.0011201	1.62129	down
pos_7071	6'''-Deamino-6'''-hydroxyneomycin C	0.805278	0.00430556	1.5031	up
pos_7101	Isopenicillin N	-1.39736	0.0463215	1.15939	down
pos_7103	(4Z)-3-Hydroxytetradec-4-enedioylcarnitine	-3.42856	0.0153793	1.39985	down
pos_711	2-Hydroxyestrone sulfate	-1.74367	0.000154152	1.59769	down
pos_7157	Cobinamide	0.901849	0.0386528	1.22679	up
pos_7167	Ile Ser	32.0463	0.0495343	1.19216	up
pos_717	S-Glutathionyl-L-cysteine	2.58905	0.000335221	1.63341	up
pos_7206	Pyroglutamyl-glutamyl-proline amide	-1.67033	0.0143167	1.29948	down
pos_7207	Streptidine 6-phosphate	-2.55355	0.0271446	1.25968	down
pos_7235	(±)-2-(2-Furanyl)pyrrolidine	-1.97165	0.000234954	1.61776	down
pos_7275	gamma-Glutamyltyramine	-1.3416	0.0155896	1.38763	down
pos_7276	Arginylcysteine	-1.82382	0.0120677	1.41968	down
pos_7318	CDP-DG(16:0/20:4(8Z,11Z,14Z,17Z))	0.70203	0.0114159	1.34991	up
pos_74	7-Mercaptoheptanoic acid	1.11747	0.0210738	1.28786	up
pos_7410	Tyr Tyr Ala	2.58168	0.00764196	1.45457	up
pos_7437	Lyciumoside VII	0.645615	0.00554142	1.36128	up
pos_7440	PI(PGD2/18:2(9Z,12Z))	0.736001	0.0127824	1.32155	up
pos_7481	Pluviatolide	-1.44628	0.00021585	1.55837	down
pos_7545	Licoricesaponin D3	0.942035	0.000210044	1.57119	up
pos_7605	M-Secociguatoxin 4A	1.77564	0.0218025	1.31597	up
pos_7609	N-Succinyl-L-diaminopimelic acid	3.9278	0.0393046	1.2191	up
pos_7610	Capecitabine	-1.87879	0.0152868	1.25346	down
pos_7672	Cycluron	-0.602731	0.0222715	1.28339	down
pos_7677	Estriol	-1.48202	0.0263782	1.1752	down
pos_781	Sedoheptulose	-2.01545	0.00743939	1.39669	down
pos_7813	D-4'-Phosphopantothenate	-2.6072	0.00230102	1.60644	down
pos_783	N-Acetylneuraminic acid	0.645038	0.00121302	1.52676	up
pos_7832	Tryprostatin A	-1.24427	0.0121227	1.32	down
pos_7837	MK 0457	-1.25229	0.000592743	1.53244	down
pos_7881	Theasaponin C1	0.736016	0.00821234	1.31171	up
pos_7882	Lysyl-Lysine	-2.45584	0.0103461	1.45095	down
pos_7884	7-Deoxyloganate	-1.29468	0.0484219	1.05277	down
pos_7979	Dehydrosoyasaponin I	0.414413	0.00158768	1.45176	up
pos_8008	1,1,1,2,3,3,3-Heptafluoropropane	-0.674369	0.0197844	1.30296	down
pos_8038	3,7,8,15-Scirpenetetrol	-1.46239	0.00282514	1.50743	down
pos_8076	(E)-2-Tridecene-4,6,8-triyn-1-ol	-0.487433	0.0362244	1.19457	down
pos_8110	Leukotriene E4	-2.00797	0.00221417	1.49732	down
pos_812	L-Alanine n-butyl ester	0.319973	0.0496869	1.05851	up
pos_8130	Gibberellin A36	3.50798	0.0110138	1.44564	up
pos_8160	Norleucine	1.25078	0.0161997	1.31354	up
pos_8169	Pro Glu Ile	-2.27421	0.00126998	1.47828	down
pos_8259	Hexose + C13H19O (isomer of 1062)	0.606785	0.00396456	1.44171	up
pos_8292	Gly Phe Arg	-1.46898	0.00123703	1.50171	down
pos_830	L-Proline	-0.39035	0.0158366	1.33207	down
pos_8315	2,3-Dinor-6,15-dioxo-13,14-dihydroprostaglandin F1alpha	-0.538323	0.0147292	1.30343	down
pos_836	Glutaminylcysteine	-0.787218	0.00845919	1.33562	down
pos_837	N-Acetyl-D-glucosamine	-1.1284	0.000305675	1.60908	down
pos_839	bergenin	2.20369	0.00460359	1.49221	up
pos_8392	CDP-DG(18:0/20:4(8Z,11Z,14Z,17Z)-2OH(5S,6R))	1.22223	0.00034408	1.53854	up
pos_845	Chamaechromone	2.81336	0.00189088	1.54817	up
pos_854	Methanofuran	1.09291	0.000731185	1.61776	up
pos_8557	1alpha,3beta,22R-Trihydroxyergosta-5,24E-dien-26-oic acid 3-O-b-D-glucoside 26-O-[b-D-glucosyl-(1->2)-6-acetyl-b-D-glucosyl] ester	0.772297	0.0225742	1.22347	up
pos_8561	Parillin	0.717841	0.00257288	1.43049	up
pos_8657	15-Demethylaclacinomycin T	-6.1669	0.0140601	1.43509	down
pos_8680	M1dG	-1.10336	0.00459491	1.42546	down
pos_8698	Camellioside A	1.0111	0.00811217	1.39687	up
pos_871	Prolylhydroxyproline	0.893312	0.0117275	1.34323	up
pos_8753	milbemycin alpha9	1.02079	3.0953e-05	1.62341	up
pos_8786	NNAL-N-glucuronide	0.959906	0.00510881	1.41698	up
pos_880	Astringin	-0.569726	0.0242304	1.20872	down
pos_8828	Pyridoxine (Vitamin B6)	4.45656	0.0184206	1.36658	up
pos_8831	Thiacremonone	6.83056	0.0178264	1.3731	up
pos_8832	(2R)-2-Acetamido-6-hydroxy-2-(sulfanylmethyl)hex-3-enoic acid	14.694	0.0200087	1.35584	up
pos_8835	5'-Methylthioadenosine	6.39156	0.0190607	1.36414	up
pos_8836	L-Proline, 1-(2-methyl-3-(methylthio)-1-oxopropyl)-, (S)-	1.99817	0.00492188	1.40763	up
pos_8839	Citrusinine I	-2.20308	0.00248021	1.56912	down
pos_8840	Besifovir	-2.65606	0.000255113	1.61931	down
pos_8878	PS(22:5(4Z,7Z,10Z,13Z,19Z)-O(16,17)/18:4(6Z,9Z,12Z,15Z))	1.54852	0.00846826	1.42587	up
pos_89	N-Succinyl-L-glutamate 5-semialdehyde	-0.56968	0.020693	1.23064	down
pos_894	N-Acetyl-L-glutamate 5-phosphate	-1.81708	0.00264617	1.46599	down
pos_895	5'-N-Methylcarboxamidoadenosine	1.19092	0.0288643	1.22698	up
pos_8952	Dehydroepiandrosterone sulfate	-3.19041	0.0131037	1.44421	down
pos_8953	Dynorphin B (10-13)	-2.1116	0.000646852	1.54743	down
pos_9055	Taribavirin	0.592431	0.0478187	1.07365	up
pos_9062	S-adenosyl-1,8-diamino-3-thiooctane	4.62484	0.0181217	1.38256	up
pos_9063	2'-Dehydrokanamycin A	-2.46485	0.0243982	1.2745	down
pos_9083	2-Oxo-9-methylthiononanoic acid	-1.57642	0.0173379	1.27157	down
pos_9084	3,6,8-Trimethylallantoin	-1.4092	0.0300971	1.26644	down
pos_9103	2'-O-Methylcytidine	2.40109	0.00129585	1.52935	up
pos_9120	4'-Azidocytidine	-2.3717	0.000570042	1.51764	down
pos_914	Guanine	2.41955	0.000925545	1.55006	up
pos_916	ancitabine	0.853437	0.0248372	1.26769	up
pos_917	2-Acetamido-2,6-dideoxygalactose	-1.26615	0.0200685	1.28556	down
pos_9208	Loganate	-2.6372	2.27677e-05	1.66537	down
pos_9209	2'-O-Methylcajanone	-1.84557	0.000196756	1.57414	down
pos_923	Cytidine 5'-{[hydroxy(2-hydroxyethyl)phosphonoyl]phosphate}	-2.15067	0.0332021	1.24761	down
pos_9230	Thiopental	-5.17028	0.007545	1.51877	down
pos_9231	Dihydroisolysergic acid II	-2.95518	0.00314183	1.58976	down
pos_9232	N-Nitrosocimetidine	-2.11044	0.00471847	1.52836	down
pos_9237	Cys Ser Asn Pro	-2.75869	0.00278745	1.58348	down
pos_9254	PGP(22:5(4Z,7Z,10Z,13Z,16Z)/PGJ2)	0.730397	0.0299853	1.2504	up
pos_9259	obscurolide A1	-3.6338	0.0038755	1.57381	down
pos_9261	(4E,6Z)-3-Hydroxydeca-4,6-dienoylcarnitine	0.907595	0.0417047	1.18748	up
pos_9265	2-{[(1r,2s)-2-Aminocyclohexyl]amino}-4-{[3-(2h-1,2,3-Triazol-2-Yl)phenyl]amino}pyrimidine-5-Carboxamide	3.6457	0.0024277	1.55707	up
pos_9274	Dihydromonacolin L acid	1.13928	0.00118405	1.52949	up
pos_9284	Protirelin	3.81348	0.00654182	1.49537	up
pos_9329	Acetyl vitamin K5	-0.652104	0.00876959	1.34534	down
pos_9330	ETHYL 1-BENZYL-3-HYDROXY- 2-OXO[5H]PYRROLE-4-CARBOXYLATE	-1.15154	0.0107057	1.33157	down
pos_9334	Isopetasoside	-2.51755	0.000451468	1.60716	down
pos_9379	Garcinol	-6.04943	0.0495993	1.2454	down
pos_9401	Capsianoside II	1.02094	0.000203073	1.57974	up
pos_9405	Cannabidivarin	-32.5781	0.00994618	1.46613	down
pos_9406	8-Epiloganic acid	-2.48812	0.00103542	1.53454	down
pos_9428	NCGC00347410-03_C40H62O14_Ergosta-5,24-dien-26-one, 22,26-epoxy-3-[(6-O-hexopyranosylhexopyranosyl)oxy]-1-hydroxy-	0.982171	0.000175161	1.56834	up
pos_9442	Cortisol	-2.5163	0.00535375	1.49649	down
pos_9459	Thiamylal	-1.71657	0.0061825	1.37736	down
pos_9461	Cromakalim	-1.47473	0.00428597	1.40427	down
pos_9462	3'-N'-Acetylfusarochromanone	-2.2647	0.0103159	1.48249	down
pos_9463	Cyclopropyl-methoxycarbonyl metomidate	-1.30003	0.00775862	1.35199	down
pos_9471	Methionyl-Leucine	-0.747006	0.0351531	1.13548	down
pos_9472	Deoxyguanidinoproclavaminic acid	-2.1125	0.000738792	1.50317	down
pos_9489	5,16-Androstadien-3beta-ol	-6.90956	0.0494609	1.2184	down
pos_9502	4'-Hydroxyacetophenone 4'-[4-hydroxybenzoyl-(->5)-apiosyl-(1->2)-glucoside]	-12.4911	0.0419139	1.25693	down
pos_951	2-Methyl-5-propyloxazole	-0.382569	0.0456478	1.12343	down
pos_9521	2-amino-9-methanesulfinylnonanoic acid	-4.57078	0.0206693	1.31206	down
pos_9559	7-Methyluric acid	31.9745	0.00233502	1.57913	up
pos_9561	6'-Oxo-G418	-5.47834	0.00270474	1.59362	down
pos_9581	(2RS,5RS)-(E)-2-(2-Phenylethenyl)-1,3-dioxan-5-ol	-0.607067	0.0255331	1.17434	down
pos_961	Alanyl-Valine	-0.82132	0.00242833	1.51754	down
pos_9622	2-Hydroxycyclohexan-1-one	0.943669	0.0136475	1.35878	up
pos_9623	2-[4-[4-(4-Carbamimidoylphenyl)piperazin-1-yl]piperidin-1-yl]acetic acid	1.73368	0.0114939	1.38172	up
pos_9658	epsilon-Rhodomycinone	-1.44208	0.0382598	1.16934	down
pos_968	5-L-Glutamyl-L-alanine	1.09225	0.0411323	1.19673	up
pos_969	CAY10574	0.759938	0.00265565	1.52698	up
pos_9722	Lysine conjugated cholic acid	-7.24136	0.00882727	1.51569	down
pos_973	Esmolol	-1.79681	0.00151476	1.47477	down
pos_9739	Histidinohydroxylysinonorleucine	-7.32211	0.0236882	1.35891	down
pos_974	1-[(2R,3S,5R)-3,4-Dihydroxy-5-(hydroxymethyl)oxolan-2-yl]pyrimidine-2,4-dione	-0.974045	0.0177876	1.2266	down
pos_9741	Tetrahydroaldosterone-3-glucuronide	-1.34374	0.00563862	1.43656	down
pos_9773	Lablaboside A	1.80495	0.029038	1.24374	up
pos_9776	3-hydroxy-C12 homoserine lactone	0.625128	0.0270455	1.14612	up
pos_981	Mollicellin D	0.950041	0.00355039	1.48845	up
pos_9828	11beta,17alpha,21-Trihydroxypregnenolone	-1.90277	0.0427773	1.14941	down
pos_9886	LysoPE(0:0/14:0)	-5.37625	0.00232813	1.62533	down
pos_9892	CDP-DG(18:0/16:0)	-4.88309	0.022797	1.41101	down
pos_9920	Didemnin C	-5.32201	0.00923227	1.52578	down
pos_9954	Trihomomethionine	-3.70217	0.00988686	1.4759	down
pos_9961	arg-asp	-4.60016	0.000240609	1.67582	down
pos_9966	Methyl 4,7,10,13,16-docosapentaenoate	-34.3975	0.0028266	1.6076	down
pos_9969	Cytochalasin B	-6.00395	0.00100088	1.65627	down
pos_9979	3-[(1S,2R,5S)-5-Hydroxy-2-[(1E,3S,5Z,8Z,11Z)-3-hydroxytetradeca-1,5,8,11-tetraen-1-yl]-3-oxocyclopentyl]propanoylcarnitine	-8.45813	0.00552473	1.56552	down

## Sheet: Table S5
Table S5 Pathway analysis of differential metabolites between PEDV infection and MOCK groups in LW pigs
ID	Description	Count	pvalue	metaboliteID
ko00120	Primary bile acid biosynthesis	10	0.00429831	neg_5973;neg_6372;neg_8900;pos_11908;pos_12010;pos_12236;pos_14057;pos_14266;pos_14736;pos_16202
ko00311	Penicillin and cephalosporin biosynthesis	6	0.0285682	neg_1213;neg_2816;neg_3101;neg_922;pos_1897;pos_7101
ko00785	Lipoic acid metabolism	5	0.0321303	neg_2869;neg_3900;neg_7595;neg_8435;pos_1651
ko00360	Phenylalanine metabolism	8	0.0571569	neg_189;neg_2128;neg_2457;neg_2494;neg_5008;pos_11446;pos_15835;pos_6944
ko00430	Taurine and hypotaurine metabolism	5	0.06432	neg_1213;neg_2602;neg_5973;neg_6372;pos_12010
ko00790	Folate biosynthesis	9	0.0684614	neg_1224;neg_1237;neg_254;neg_2892;neg_4279;neg_5290;neg_867;pos_11331;pos_1799
ko00232	Caffeine metabolism	4	0.0771084	neg_2322;pos_1533;pos_9084;pos_9559
ko04979	Cholesterol metabolism	4	0.0771084	neg_5973;neg_6372;neg_8900;pos_11908
ko00140	Steroid hormone biosynthesis	18	0.0788282	neg_10792;neg_2441;neg_4599;neg_7007;pos_10107;pos_10949;pos_10991;pos_11714;pos_11893;pos_12133;pos_12240;pos_12408;pos_12485;pos_12533;pos_7677;pos_8952;pos_9442;pos_9828
ko00983	Drug metabolism - other enzymes	6	0.0874249	neg_2265;pos_12560;pos_12825;pos_1506;pos_5352;pos_7610
ko05215	Prostate cancer	3	0.0901655	neg_7007;pos_10991;pos_9442
ko00130	Ubiquinone and other terpenoid-quinone biosynthesis	9	0.0959872	neg_10848;neg_2128;neg_2457;neg_3811;neg_5008;neg_8092;pos_11478;pos_13221;pos_13931
ko00981	Insect hormone biosynthesis	7	0.104945	neg_6927;pos_11503;pos_12113;pos_12367;pos_12619;pos_12817;pos_12934
ko00030	Pentose phosphate pathway	5	0.10901	neg_1174;neg_2085;neg_292;pos_1030;pos_781
ko05230	Central carbon metabolism in cancer	8	0.11845	neg_1213;neg_1558;neg_2085;neg_2128;neg_2602;neg_2825;pos_118;pos_830
ko00730	Thiamine metabolism	4	0.137079	neg_1213;neg_2128;neg_4748;neg_6649
ko00410	beta-Alanine metabolism	5	0.164818	neg_1558;pos_12012;pos_13232;pos_1785;pos_7813
ko00010	Glycolysis / Gluconeogenesis	3	0.174592	neg_2085;neg_2869;pos_1651
ko00020	Citrate cycle (TCA cycle)	2	0.227185	neg_2869;pos_1651
ko00620	Pyruvate metabolism	2	0.227185	neg_2869;pos_1651

## Sheet: Table S6
Table S6 Integrated pathways of differential metabolites and differentially expressed genes in LW pigs
ID	Description	pvalue	MetaCount	Metabolite	GeneCount	Gene symbols
ssc01240	Biosynthesis of cofactors	4.06764e-07	33	C00051/C00061/C00078/C00082/C00085/C00097/C00253/C00272/C00295/C00445/C00473/C00483/C00862/C00864/C00876/C00931/C01134/C01304/C01909/C02059/C02483/C03373/C03492/C04874/C05819/C06313/C06423/C14151/C16597/C18910/C20926/C21621/C21971	19	100521561/100627727/100623504/100515741/100514063/100515394/100624788/100155691/397148/100521112/100142626/100525303/733685/100521229/768107/100514283/100624530/403161/100518062
ssc00140	Steroid hormone biosynthesis	5.18871e-10	18	C00523/C00535/C00735/C01227/C02538/C04295/C04555/C05141/C05294/C05298/C05300/C05474/C05482/C05489/C05490/C05497/C05500/C08357	13	100312973/100154372/100623504/100515741/100514063/100515394/100624788/654406/100513307/403108/403215/100126281/403324
ssc00982	Drug metabolism	0.000397653	7	C04242/C07493/C11736/C12650/C13252/C16542/C16635	18	100521561/397682/100623504/100515741/100514063/100515394/100624788/100512615/102166900/100142626/100522709/100739347/414909/100736962/106510200/110260348/780435/100621123
ssc04976	Bile secretion	1.05111e-05	14	C00051/C00114/C00318/C00735/C02538/C04555/C05122/C05371/C05465/C05466/C05551/C07051/C08357/C11587	11	102164419/100623504/100515741/100514063/100515394/100624788/503546/397113/396801/100154873/100153960
ssc01210	2-Oxocarboxylic acid metabolism	0.000308112	19	C00041/C00078/C00082/C00233/C04133/C06007/C16517/C16597/C17214/C17218/C17221/C17224/C17226/C17228/C17229/C17230/C17244/C17249/C20581	6	397690/396930/100516042/396967/102166364/100524618
ssc01200	Carbon metabolism	0.000982156	8	C00041/C00085/C00097/C00257/C00445/C00577/C01005/C04330	16	100153301/397690/397038/100515523/100516042/397026/100154365/396967/102166364/100157716/768107/100520121/397568/100524618/100524659/100524676
ssc01230	Biosynthesis of amino acids	0.000880877	12	C00041/C00078/C00082/C00085/C00097/C00135/C00148/C00233/C01005/C04133/C04896/C06007	10	733654/100312961/100515523/396930/100154365/396967/102166364/100157716/397438/100524618
ssc00380	Tryptophan metabolism	0.00017595	8	C00078/C00331/C01717/C05648/C05656/C06212/C16517/C22202	10	397690/397604/397148/100525303/448846/733685/100515071/414909/397568/100514283
ssc00010	Glycolysis / Gluconeogenesis	6.24996e-06	3	C00085/C05125/C16255	14	397566/100522261/100512615/397038/100134959/100515523/100525303/100516042/733685/100739347/100144531/407245/100621540/102161427
ssc00330	Arginine and proline metabolism	0.000201165	6	C00148/C00884/C02305/C05932/C15700/C18326	11	100519548/100158127/100525303/733685/397134/110256626/396967/100156865/414909/100126844/100519994
ssc00830	Retinol metabolism	8.6787e-05	3	C00473/C15492/C16678	12	100623504/100515741/100514063/100515394/100624788/100512615/403108/403215/100522669/100126281/403324/100517586
ssc00071	Fatty acid degradation	0.000350099	3	C00249/C02990/C05276	11	397104/397604/100512615/100525303/448846/733685/100157521/100154810/100233169/100738177/100312959
ssc05230	Central carbon metabolism in cancer	0.00109996	8	C00041/C00078/C00082/C00085/C00097/C00135/C00148/C00665	6	102164419/100516042/102166364/407245/100621540/102161427
ssc00620	Pyruvate metabolism	0.000134132	2	C05125/C16255	11	100523064/100512615/100154014/100525303/100516042/733685/100144531/407245/100524659/100621540/102161427
ssc00340	Histidine metabolism	0.000233278	6	C00135/C00386/C03680/C04896/C05575/C05829	6	100158127/100142661/100525303/733685/100739347/414909
ssc04977	Vitamin digestion and absorption	0.000903484	6	C00061/C00473/C00534/C00864/C02059/C13202	5	397677/397681/397691/407611/100157003
ssc00120	Primary bile acid biosynthesis	0.000536916	9	C00245/C01301/C04722/C05122/C05455/C05465/C05466/C05468/C17331	2	397439/100126282
ssc00410	beta-Alanine metabolism	0.000536916	5	C00135/C00386/C00864/C03492/C05341	6	100158127/100153301/100525303/448846/733685/100739347
ssc04979	Cholesterol metabolism	0.00107541	3	C05122/C05465/C05466	7	100127160/397681/406187/397691/100126282/396801/100153243

## Sheet: Table S7
Table S7 The primer sequence of genes for qPCR
Gene		Primer sequence				Product length (bp)
PEDV M		F: 5'-CAATTCCCGTGGTCGGAAGA-3'				190
		R: 5'-TTTACGTTGGCCCTTCACCA-3'
OAS1		F: 5'-CGACCCTCAGGGGCCGATCA-3'				266
		R: 5'-CAGGGCATCAAAGGCGGGCA-3'
ISG15		F: 5'-TGAAGATGCTGGGAGG-3'				115
		R: 5'-AGACGCTGCTGGAAGG-3'
MX1		F: 5'-GTCATCGGGGACCAGAGTTC-3'				164
		R: 5'-TCCCGGTAACTGACTTTGCC-3'
MX2		F: 5'-CCAGAGGCAGCGGAATCAT-3'				143
		R: 5'-TTTGCGTATTTCCCGCTCCA-3'
IFIT1		F: 5'-TCAGAGGTGAGAAGGCTGGT-3'				115
		R: 5'-GCTTCCTGCAAGTGTCCTTC-3'
IFIT2		F: 5'-CTTGTCTGCTCCTATCTCG-3'				219
		R: 5'-CTCCTTTGATTCCTGGTT-3'
IFIT3		F: 5'-TGCCTGGGTCTATTATCA-3'				218
		R: 5'-CTGGGTTGTCGGGTTTCT-3'
IFN-b		F: 5'-TGCATCCTCCAAATCGCTCT-3'				149
		R: 5'-ATTGAGGAGTCCCAGGCAAC-3'
IL-6		F: 5'-TTCACCTCTCCGGACAAAAC-3'				122
		R: 5'-TCTGCCAGTACCTCCTTGCT-3'
IL-12		F: 5'-CAGGCCCAGGAATGTTCAAA-3'				188
		R: 5'-CGTGGCTAGTTCAAGTGGTAAG-3'
IL-1b		F: 5'-AGGGACATGGAGAAGCGATTT-3'				108
		R: 5'-TTCTGCTTGAGAGGTGCTGATG-3'
TNF-a		F: 5'-GCACTGAGAGCATGATCCGAGA-3'				121
		R: 5'-GCGACCAGGAGGAAGGAGAAGA-3'
GAPDH		F: 5'-ACATCATCCCTGCTTCTACTGG-3'				187
		R: 5'-CTCGGACGCCTGCTTCAC-3'
